# Supplementary material for: Assessment of the ecologically dependent post-zygotic isolation between Anopheles coluzzii and Anopheles gambiae
Source: PLoS One. 2020 Oct 29;15(10):e0240625. doi: 10.1371/journal.pone.0240625 (PMC7595400; doi:10.1371/journal.pone.0240625)
Supplement: S2 Data — (CSV) [file pone.0240625.s002.csv]

TransID	CageID	Predator	TypeHybrid	PCR	Type	Development	Day	Emergent
T0001	TLV01	Absent	HybridMS	MM	Parent	5	Day05	0
T0002	TLV01	Absent	HybridMS	MS	Hybrid	5	Day05	0
T0003	TLV01	Absent	HybridMS	SS	Parent	5	Day05	0
T0004	TLV05	Absent	HybridMS	MM	Parent	5	Day05	0
T0005	TLV05	Absent	HybridMS	MS	Hybrid	5	Day05	0
T0006	TLV05	Absent	HybridMS	SS	Parent	5	Day05	0
T0007	TLV09	Absent	HybridMS	MM	Parent	5	Day05	2
T0008	TLV09	Absent	HybridMS	MS	Hybrid	5	Day05	0
T0009	TLV09	Absent	HybridMS	SS	Parent	5	Day05	0
T0010	TLV13	Absent	HybridMS	MM	Parent	5	Day05	0
T0011	TLV13	Absent	HybridMS	MS	Hybrid	5	Day05	0
T0012	TLV13	Absent	HybridMS	SS	Parent	5	Day05	0
T0013	TLV17	Absent	HybridMS	MM	Parent	5	Day05	0
T0014	TLV17	Absent	HybridMS	MS	Hybrid	5	Day05	0
T0015	TLV17	Absent	HybridMS	SS	Parent	5	Day05	0
T0016	TLV21	Absent	HybridMS	MM	Parent	5	Day05	0
T0017	TLV21	Absent	HybridMS	MS	Hybrid	5	Day05	0
T0018	TLV21	Absent	HybridMS	SS	Parent	5	Day05	0
T0019	TLV25	Absent	HybridMS	MM	Parent	5	Day05	0
T0020	TLV25	Absent	HybridMS	MS	Hybrid	5	Day05	0
T0021	TLV25	Absent	HybridMS	SS	Parent	5	Day05	0
T0022	TLV29	Absent	HybridMS	MM	Parent	5	Day05	0
T0023	TLV29	Absent	HybridMS	MS	Hybrid	5	Day05	0
T0024	TLV29	Absent	HybridMS	SS	Parent	5	Day05	0
T0025	TLV33	Absent	HybridMS	MM	Parent	5	Day05	0
T0026	TLV33	Absent	HybridMS	MS	Hybrid	5	Day05	0
T0027	TLV33	Absent	HybridMS	SS	Parent	5	Day05	0
T0028	TLV03	Absent	HybridSM	MM	Parent	5	Day05	0
T0029	TLV03	Absent	HybridSM	SS	Parent	5	Day05	0
T0030	TLV03	Absent	HybridSM	SM	Hybrid	5	Day05	0
T0031	TLV07	Absent	HybridSM	MM	Parent	5	Day05	0
T0032	TLV07	Absent	HybridSM	SS	Parent	5	Day05	0
T0033	TLV07	Absent	HybridSM	SM	Hybrid	5	Day05	0
T0034	TLV11	Absent	HybridSM	MM	Parent	5	Day05	0
T0035	TLV11	Absent	HybridSM	SS	Parent	5	Day05	1
T0036	TLV11	Absent	HybridSM	SM	Hybrid	5	Day05	0
T0037	TLV15	Absent	HybridSM	MM	Parent	5	Day05	0
T0038	TLV15	Absent	HybridSM	SS	Parent	5	Day05	0
T0039	TLV15	Absent	HybridSM	SM	Hybrid	5	Day05	0
T0040	TLV19	Absent	HybridSM	MM	Parent	5	Day05	0
T0041	TLV19	Absent	HybridSM	SS	Parent	5	Day05	0
T0042	TLV19	Absent	HybridSM	SM	Hybrid	5	Day05	0
T0043	TLV23	Absent	HybridSM	MM	Parent	5	Day05	0
T0044	TLV23	Absent	HybridSM	SS	Parent	5	Day05	1
T0045	TLV23	Absent	HybridSM	SM	Hybrid	5	Day05	1
T0046	TLV27	Absent	HybridSM	MM	Parent	5	Day05	0
T0047	TLV27	Absent	HybridSM	SS	Parent	5	Day05	0
T0048	TLV27	Absent	HybridSM	SM	Hybrid	5	Day05	0
T0049	TLV31	Absent	HybridSM	MM	Parent	5	Day05	0
T0050	TLV31	Absent	HybridSM	SS	Parent	5	Day05	0
T0051	TLV31	Absent	HybridSM	SM	Hybrid	5	Day05	0
T0052	TLV35	Absent	HybridSM	MM	Parent	5	Day05	0
T0053	TLV35	Absent	HybridSM	SS	Parent	5	Day05	0
T0054	TLV35	Absent	HybridSM	SM	Hybrid	5	Day05	0
T0055	TPV02	Present	HybridMS	MM	Parent	5	Day05	0
T0056	TPV02	Present	HybridMS	MS	Hybrid	5	Day05	0
T0057	TPV02	Present	HybridMS	SS	Parent	5	Day05	0
T0058	TPV06	Present	HybridMS	MM	Parent	5	Day05	0
T0059	TPV06	Present	HybridMS	MS	Hybrid	5	Day05	0
T0060	TPV06	Present	HybridMS	SS	Parent	5	Day05	0
T0061	TPV10	Present	HybridMS	MM	Parent	5	Day05	0
T0062	TPV10	Present	HybridMS	MS	Hybrid	5	Day05	0
T0063	TPV10	Present	HybridMS	SS	Parent	5	Day05	0
T0064	TPV14	Present	HybridMS	MM	Parent	5	Day05	0
T0065	TPV14	Present	HybridMS	MS	Hybrid	5	Day05	0
T0066	TPV14	Present	HybridMS	SS	Parent	5	Day05	0
T0067	TPV18	Present	HybridMS	MM	Parent	5	Day05	0
T0068	TPV18	Present	HybridMS	MS	Hybrid	5	Day05	0
T0069	TPV18	Present	HybridMS	SS	Parent	5	Day05	0
T0070	TPV22	Present	HybridMS	MM	Parent	5	Day05	0
T0071	TPV22	Present	HybridMS	MS	Hybrid	5	Day05	0
T0072	TPV22	Present	HybridMS	SS	Parent	5	Day05	0
T0073	TPV26	Present	HybridMS	MM	Parent	5	Day05	0
T0074	TPV26	Present	HybridMS	MS	Hybrid	5	Day05	0
T0075	TPV26	Present	HybridMS	SS	Parent	5	Day05	0
T0076	TPV30	Present	HybridMS	MM	Parent	5	Day05	0
T0077	TPV30	Present	HybridMS	MS	Hybrid	5	Day05	0
T0078	TPV30	Present	HybridMS	SS	Parent	5	Day05	0
T0079	TPV34	Present	HybridMS	MM	Parent	5	Day05	0
T0080	TPV34	Present	HybridMS	MS	Hybrid	5	Day05	0
T0081	TPV34	Present	HybridMS	SS	Parent	5	Day05	0
T0082	TPV04	Present	HybridSM	MM	Parent	5	Day05	0
T0083	TPV04	Present	HybridSM	SS	Parent	5	Day05	0
T0084	TPV04	Present	HybridSM	SM	Hybrid	5	Day05	0
T0085	TPV08	Present	HybridSM	MM	Parent	5	Day05	0
T0086	TPV08	Present	HybridSM	SS	Parent	5	Day05	0
T0087	TPV08	Present	HybridSM	SM	Hybrid	5	Day05	0
T0088	TPV12	Present	HybridSM	MM	Parent	5	Day05	0
T0089	TPV12	Present	HybridSM	SS	Parent	5	Day05	0
T0090	TPV12	Present	HybridSM	SM	Hybrid	5	Day05	1
T0091	TPV16	Present	HybridSM	MM	Parent	5	Day05	0
T0092	TPV16	Present	HybridSM	SS	Parent	5	Day05	0
T0093	TPV16	Present	HybridSM	SM	Hybrid	5	Day05	0
T0094	TPV20	Present	HybridSM	MM	Parent	5	Day05	0
T0095	TPV20	Present	HybridSM	SS	Parent	5	Day05	0
T0096	TPV20	Present	HybridSM	SM	Hybrid	5	Day05	0
T0097	TPV24	Present	HybridSM	MM	Parent	5	Day05	0
T0098	TPV24	Present	HybridSM	SM	Hybrid	5	Day05	0
T0099	TPV24	Present	HybridSM	SS	Parent	5	Day05	0
T0100	TPV28	Present	HybridSM	MM	Parent	5	Day05	0
T0101	TPV28	Present	HybridSM	SS	Parent	5	Day05	0
T0102	TPV28	Present	HybridSM	SM	Hybrid	5	Day05	0
T0103	TPV32	Present	HybridSM	MM	Parent	5	Day05	0
T0104	TPV32	Present	HybridSM	SS	Parent	5	Day05	0
T0105	TPV32	Present	HybridSM	SM	Hybrid	5	Day05	0
T0106	TPV36	Present	HybridSM	MM	Parent	5	Day05	0
T0107	TPV36	Present	HybridSM	SS	Parent	5	Day05	0
T0108	TPV36	Present	HybridSM	SM	Hybrid	5	Day05	0
T0109	TLV01	Absent	HybridMS	MM	Parent	6	Day06	0
T0110	TLV01	Absent	HybridMS	MS	Hybrid	6	Day06	0
T0111	TLV01	Absent	HybridMS	SS	Parent	6	Day06	0
T0112	TLV05	Absent	HybridMS	MM	Parent	6	Day06	0
T0113	TLV05	Absent	HybridMS	MS	Hybrid	6	Day06	0
T0114	TLV05	Absent	HybridMS	SS	Parent	6	Day06	0
T0115	TLV09	Absent	HybridMS	MM	Parent	6	Day06	1
T0116	TLV09	Absent	HybridMS	MS	Hybrid	6	Day06	0
T0117	TLV09	Absent	HybridMS	SS	Parent	6	Day06	2
T0118	TLV13	Absent	HybridMS	MM	Parent	6	Day06	0
T0119	TLV13	Absent	HybridMS	MS	Hybrid	6	Day06	0
T0120	TLV13	Absent	HybridMS	SS	Parent	6	Day06	0
T0121	TLV17	Absent	HybridMS	MM	Parent	6	Day06	0
T0122	TLV17	Absent	HybridMS	MS	Hybrid	6	Day06	0
T0123	TLV17	Absent	HybridMS	SS	Parent	6	Day06	0
T0124	TLV21	Absent	HybridMS	MM	Parent	6	Day06	6
T0125	TLV21	Absent	HybridMS	MS	Hybrid	6	Day06	2
T0126	TLV21	Absent	HybridMS	SS	Parent	6	Day06	2
T0127	TLV25	Absent	HybridMS	MM	Parent	6	Day06	0
T0128	TLV25	Absent	HybridMS	MS	Hybrid	6	Day06	0
T0129	TLV25	Absent	HybridMS	SS	Parent	6	Day06	1
T0130	TLV29	Absent	HybridMS	MM	Parent	6	Day06	0
T0131	TLV29	Absent	HybridMS	MS	Hybrid	6	Day06	0
T0132	TLV29	Absent	HybridMS	SS	Parent	6	Day06	0
T0133	TLV33	Absent	HybridMS	MM	Parent	6	Day06	0
T0134	TLV33	Absent	HybridMS	MS	Hybrid	6	Day06	1
T0135	TLV33	Absent	HybridMS	SS	Parent	6	Day06	7
T0136	TLV03	Absent	HybridSM	MM	Parent	6	Day06	0
T0137	TLV03	Absent	HybridSM	SS	Parent	6	Day06	0
T0138	TLV03	Absent	HybridSM	SM	Hybrid	6	Day06	0
T0139	TLV07	Absent	HybridSM	MM	Parent	6	Day06	0
T0140	TLV07	Absent	HybridSM	SS	Parent	6	Day06	2
T0141	TLV07	Absent	HybridSM	SM	Hybrid	6	Day06	1
T0142	TLV11	Absent	HybridSM	MM	Parent	6	Day06	1
T0143	TLV11	Absent	HybridSM	SS	Parent	6	Day06	8
T0144	TLV11	Absent	HybridSM	SM	Hybrid	6	Day06	3
T0145	TLV15	Absent	HybridSM	MM	Parent	6	Day06	0
T0146	TLV15	Absent	HybridSM	SS	Parent	6	Day06	0
T0147	TLV15	Absent	HybridSM	SM	Hybrid	6	Day06	0
T0148	TLV19	Absent	HybridSM	MM	Parent	6	Day06	0
T0149	TLV19	Absent	HybridSM	SS	Parent	6	Day06	0
T0150	TLV19	Absent	HybridSM	SM	Hybrid	6	Day06	0
T0151	TLV23	Absent	HybridSM	MM	Parent	6	Day06	16
T0152	TLV23	Absent	HybridSM	SS	Parent	6	Day06	16
T0153	TLV23	Absent	HybridSM	SM	Hybrid	6	Day06	20
T0154	TLV27	Absent	HybridSM	MM	Parent	6	Day06	0
T0155	TLV27	Absent	HybridSM	SS	Parent	6	Day06	0
T0156	TLV27	Absent	HybridSM	SM	Hybrid	6	Day06	0
T0157	TLV31	Absent	HybridSM	MM	Parent	6	Day06	0
T0158	TLV31	Absent	HybridSM	SS	Parent	6	Day06	0
T0159	TLV31	Absent	HybridSM	SM	Hybrid	6	Day06	0
T0160	TLV35	Absent	HybridSM	MM	Parent	6	Day06	2
T0161	TLV35	Absent	HybridSM	SS	Parent	6	Day06	4
T0162	TLV35	Absent	HybridSM	SM	Hybrid	6	Day06	1
T0163	TPV02	Present	HybridMS	MM	Parent	6	Day06	1
T0164	TPV02	Present	HybridMS	MS	Hybrid	6	Day06	4
T0165	TPV02	Present	HybridMS	SS	Parent	6	Day06	1
T0166	TPV06	Present	HybridMS	MM	Parent	6	Day06	4
T0167	TPV06	Present	HybridMS	MS	Hybrid	6	Day06	0
T0168	TPV06	Present	HybridMS	SS	Parent	6	Day06	3
T0169	TPV10	Present	HybridMS	MM	Parent	6	Day06	0
T0170	TPV10	Present	HybridMS	MS	Hybrid	6	Day06	1
T0171	TPV10	Present	HybridMS	SS	Parent	6	Day06	0
T0172	TPV14	Present	HybridMS	MM	Parent	6	Day06	0
T0173	TPV14	Present	HybridMS	MS	Hybrid	6	Day06	0
T0174	TPV14	Present	HybridMS	SS	Parent	6	Day06	0
T0175	TPV18	Present	HybridMS	MM	Parent	6	Day06	0
T0176	TPV18	Present	HybridMS	MS	Hybrid	6	Day06	0
T0177	TPV18	Present	HybridMS	SS	Parent	6	Day06	0
T0178	TPV22	Present	HybridMS	MM	Parent	6	Day06	6
T0179	TPV22	Present	HybridMS	MS	Hybrid	6	Day06	1
T0180	TPV22	Present	HybridMS	SS	Parent	6	Day06	3
T0181	TPV26	Present	HybridMS	MM	Parent	6	Day06	0
T0182	TPV26	Present	HybridMS	MS	Hybrid	6	Day06	0
T0183	TPV26	Present	HybridMS	SS	Parent	6	Day06	0
T0184	TPV30	Present	HybridMS	MM	Parent	6	Day06	0
T0185	TPV30	Present	HybridMS	MS	Hybrid	6	Day06	1
T0186	TPV30	Present	HybridMS	SS	Parent	6	Day06	1
T0187	TPV34	Present	HybridMS	MM	Parent	6	Day06	0
T0188	TPV34	Present	HybridMS	MS	Hybrid	6	Day06	1
T0189	TPV34	Present	HybridMS	SS	Parent	6	Day06	0
T0190	TPV04	Present	HybridSM	MM	Parent	6	Day06	0
T0191	TPV04	Present	HybridSM	SS	Parent	6	Day06	0
T0192	TPV04	Present	HybridSM	SM	Hybrid	6	Day06	0
T0193	TPV08	Present	HybridSM	MM	Parent	6	Day06	3
T0194	TPV08	Present	HybridSM	SS	Parent	6	Day06	2
T0195	TPV08	Present	HybridSM	SM	Hybrid	6	Day06	2
T0196	TPV12	Present	HybridSM	MM	Parent	6	Day06	6
T0197	TPV12	Present	HybridSM	SS	Parent	6	Day06	2
T0198	TPV12	Present	HybridSM	SM	Hybrid	6	Day06	5
T0199	TPV16	Present	HybridSM	MM	Parent	6	Day06	0
T0200	TPV16	Present	HybridSM	SS	Parent	6	Day06	0
T0201	TPV16	Present	HybridSM	SM	Hybrid	6	Day06	0
T0202	TPV20	Present	HybridSM	MM	Parent	6	Day06	0
T0203	TPV20	Present	HybridSM	SS	Parent	6	Day06	0
T0204	TPV20	Present	HybridSM	SM	Hybrid	6	Day06	0
T0205	TPV24	Present	HybridSM	MM	Parent	6	Day06	0
T0206	TPV24	Present	HybridSM	SM	Hybrid	6	Day06	0
T0207	TPV24	Present	HybridSM	SS	Parent	6	Day06	0
T0208	TPV28	Present	HybridSM	MM	Parent	6	Day06	0
T0209	TPV28	Present	HybridSM	SS	Parent	6	Day06	0
T0210	TPV28	Present	HybridSM	SM	Hybrid	6	Day06	0
T0211	TPV32	Present	HybridSM	MM	Parent	6	Day06	1
T0212	TPV32	Present	HybridSM	SS	Parent	6	Day06	0
T0213	TPV32	Present	HybridSM	SM	Hybrid	6	Day06	4
T0214	TPV36	Present	HybridSM	MM	Parent	6	Day06	2
T0215	TPV36	Present	HybridSM	SS	Parent	6	Day06	0
T0216	TPV36	Present	HybridSM	SM	Hybrid	6	Day06	1
T0217	TLV01	Absent	HybridMS	MM	Parent	7	Day07	1
T0218	TLV01	Absent	HybridMS	MS	Hybrid	7	Day07	2
T0219	TLV01	Absent	HybridMS	SS	Parent	7	Day07	0
T0220	TLV05	Absent	HybridMS	MM	Parent	7	Day07	7
T0221	TLV05	Absent	HybridMS	MS	Hybrid	7	Day07	5
T0222	TLV05	Absent	HybridMS	SS	Parent	7	Day07	7
T0223	TLV09	Absent	HybridMS	MM	Parent	7	Day07	3
T0224	TLV09	Absent	HybridMS	MS	Hybrid	7	Day07	4
T0225	TLV09	Absent	HybridMS	SS	Parent	7	Day07	8
T0226	TLV13	Absent	HybridMS	MM	Parent	7	Day07	0
T0227	TLV13	Absent	HybridMS	MS	Hybrid	7	Day07	1
T0228	TLV13	Absent	HybridMS	SS	Parent	7	Day07	1
T0229	TLV17	Absent	HybridMS	MM	Parent	7	Day07	5
T0230	TLV17	Absent	HybridMS	MS	Hybrid	7	Day07	5
T0231	TLV17	Absent	HybridMS	SS	Parent	7	Day07	9
T0232	TLV21	Absent	HybridMS	MM	Parent	7	Day07	4
T0233	TLV21	Absent	HybridMS	MS	Hybrid	7	Day07	6
T0234	TLV21	Absent	HybridMS	SS	Parent	7	Day07	6
T0235	TLV25	Absent	HybridMS	MM	Parent	7	Day07	3
T0236	TLV25	Absent	HybridMS	MS	Hybrid	7	Day07	1
T0237	TLV25	Absent	HybridMS	SS	Parent	7	Day07	1
T0238	TLV29	Absent	HybridMS	MM	Parent	7	Day07	1
T0239	TLV29	Absent	HybridMS	MS	Hybrid	7	Day07	1
T0240	TLV29	Absent	HybridMS	SS	Parent	7	Day07	5
T0241	TLV33	Absent	HybridMS	MM	Parent	7	Day07	5
T0242	TLV33	Absent	HybridMS	MS	Hybrid	7	Day07	0
T0243	TLV33	Absent	HybridMS	SS	Parent	7	Day07	13
T0244	TLV03	Absent	HybridSM	MM	Parent	7	Day07	1
T0245	TLV03	Absent	HybridSM	SS	Parent	7	Day07	0
T0246	TLV03	Absent	HybridSM	SM	Hybrid	7	Day07	0
T0247	TLV07	Absent	HybridSM	MM	Parent	7	Day07	4
T0248	TLV07	Absent	HybridSM	SS	Parent	7	Day07	2
T0249	TLV07	Absent	HybridSM	SM	Hybrid	7	Day07	3
T0250	TLV11	Absent	HybridSM	MM	Parent	7	Day07	2
T0251	TLV11	Absent	HybridSM	SS	Parent	7	Day07	3
T0252	TLV11	Absent	HybridSM	SM	Hybrid	7	Day07	2
T0253	TLV15	Absent	HybridSM	MM	Parent	7	Day07	5
T0254	TLV15	Absent	HybridSM	SS	Parent	7	Day07	8
T0255	TLV15	Absent	HybridSM	SM	Hybrid	7	Day07	7
T0256	TLV19	Absent	HybridSM	MM	Parent	7	Day07	2
T0257	TLV19	Absent	HybridSM	SS	Parent	7	Day07	6
T0258	TLV19	Absent	HybridSM	SM	Hybrid	7	Day07	5
T0259	TLV23	Absent	HybridSM	MM	Parent	7	Day07	0
T0260	TLV23	Absent	HybridSM	SS	Parent	7	Day07	0
T0261	TLV23	Absent	HybridSM	SM	Hybrid	7	Day07	0
T0262	TLV27	Absent	HybridSM	MM	Parent	7	Day07	8
T0263	TLV27	Absent	HybridSM	SS	Parent	7	Day07	2
T0264	TLV27	Absent	HybridSM	SM	Hybrid	7	Day07	3
T0265	TLV31	Absent	HybridSM	MM	Parent	7	Day07	2
T0266	TLV31	Absent	HybridSM	SS	Parent	7	Day07	12
T0267	TLV31	Absent	HybridSM	SM	Hybrid	7	Day07	3
T0268	TLV35	Absent	HybridSM	MM	Parent	7	Day07	2
T0269	TLV35	Absent	HybridSM	SS	Parent	7	Day07	5
T0270	TLV35	Absent	HybridSM	SM	Hybrid	7	Day07	4
T0271	TPV02	Present	HybridMS	MM	Parent	7	Day07	1
T0272	TPV02	Present	HybridMS	MS	Hybrid	7	Day07	6
T0273	TPV02	Present	HybridMS	SS	Parent	7	Day07	2
T0274	TPV06	Present	HybridMS	MM	Parent	7	Day07	8
T0275	TPV06	Present	HybridMS	MS	Hybrid	7	Day07	6
T0276	TPV06	Present	HybridMS	SS	Parent	7	Day07	5
T0277	TPV10	Present	HybridMS	MM	Parent	7	Day07	0
T0278	TPV10	Present	HybridMS	MS	Hybrid	7	Day07	0
T0279	TPV10	Present	HybridMS	SS	Parent	7	Day07	0
T0280	TPV14	Present	HybridMS	MM	Parent	7	Day07	0
T0281	TPV14	Present	HybridMS	MS	Hybrid	7	Day07	0
T0282	TPV14	Present	HybridMS	SS	Parent	7	Day07	0
T0283	TPV18	Present	HybridMS	MM	Parent	7	Day07	3
T0284	TPV18	Present	HybridMS	MS	Hybrid	7	Day07	1
T0285	TPV18	Present	HybridMS	SS	Parent	7	Day07	1
T0286	TPV22	Present	HybridMS	MM	Parent	7	Day07	0
T0287	TPV22	Present	HybridMS	MS	Hybrid	7	Day07	0
T0288	TPV22	Present	HybridMS	SS	Parent	7	Day07	0
T0289	TPV26	Present	HybridMS	MM	Parent	7	Day07	2
T0290	TPV26	Present	HybridMS	MS	Hybrid	7	Day07	4
T0291	TPV26	Present	HybridMS	SS	Parent	7	Day07	0
T0292	TPV30	Present	HybridMS	MM	Parent	7	Day07	5
T0293	TPV30	Present	HybridMS	MS	Hybrid	7	Day07	9
T0294	TPV30	Present	HybridMS	SS	Parent	7	Day07	7
T0295	TPV34	Present	HybridMS	MM	Parent	7	Day07	1
T0296	TPV34	Present	HybridMS	MS	Hybrid	7	Day07	0
T0297	TPV34	Present	HybridMS	SS	Parent	7	Day07	1
T0298	TPV04	Present	HybridSM	MM	Parent	7	Day07	11
T0299	TPV04	Present	HybridSM	SS	Parent	7	Day07	3
T0300	TPV04	Present	HybridSM	SM	Hybrid	7	Day07	8
T0301	TPV08	Present	HybridSM	MM	Parent	7	Day07	7
T0302	TPV08	Present	HybridSM	SS	Parent	7	Day07	3
T0303	TPV08	Present	HybridSM	SM	Hybrid	7	Day07	3
T0304	TPV12	Present	HybridSM	MM	Parent	7	Day07	0
T0305	TPV12	Present	HybridSM	SS	Parent	7	Day07	0
T0306	TPV12	Present	HybridSM	SM	Hybrid	7	Day07	0
T0307	TPV16	Present	HybridSM	MM	Parent	7	Day07	0
T0308	TPV16	Present	HybridSM	SS	Parent	7	Day07	0
T0309	TPV16	Present	HybridSM	SM	Hybrid	7	Day07	0
T0310	TPV20	Present	HybridSM	MM	Parent	7	Day07	1
T0311	TPV20	Present	HybridSM	SS	Parent	7	Day07	4
T0312	TPV20	Present	HybridSM	SM	Hybrid	7	Day07	7
T0313	TPV24	Present	HybridSM	MM	Parent	7	Day07	0
T0314	TPV24	Present	HybridSM	SM	Hybrid	7	Day07	0
T0315	TPV24	Present	HybridSM	SS	Parent	7	Day07	1
T0316	TPV28	Present	HybridSM	MM	Parent	7	Day07	2
T0317	TPV28	Present	HybridSM	SS	Parent	7	Day07	2
T0318	TPV28	Present	HybridSM	SM	Hybrid	7	Day07	1
T0319	TPV32	Present	HybridSM	MM	Parent	7	Day07	13
T0320	TPV32	Present	HybridSM	SS	Parent	7	Day07	12
T0321	TPV32	Present	HybridSM	SM	Hybrid	7	Day07	20
T0322	TPV36	Present	HybridSM	MM	Parent	7	Day07	0
T0323	TPV36	Present	HybridSM	SS	Parent	7	Day07	1
T0324	TPV36	Present	HybridSM	SM	Hybrid	7	Day07	0
T0325	TLV01	Absent	HybridMS	MM	Parent	8	Day08	2
T0326	TLV01	Absent	HybridMS	MS	Hybrid	8	Day08	7
T0327	TLV01	Absent	HybridMS	SS	Parent	8	Day08	4
T0328	TLV05	Absent	HybridMS	MM	Parent	8	Day08	5
T0329	TLV05	Absent	HybridMS	MS	Hybrid	8	Day08	5
T0330	TLV05	Absent	HybridMS	SS	Parent	8	Day08	5
T0331	TLV09	Absent	HybridMS	MM	Parent	8	Day08	0
T0332	TLV09	Absent	HybridMS	MS	Hybrid	8	Day08	3
T0333	TLV09	Absent	HybridMS	SS	Parent	8	Day08	3
T0334	TLV13	Absent	HybridMS	MM	Parent	8	Day08	8
T0335	TLV13	Absent	HybridMS	MS	Hybrid	8	Day08	9
T0336	TLV13	Absent	HybridMS	SS	Parent	8	Day08	22
T0337	TLV17	Absent	HybridMS	MM	Parent	8	Day08	5
T0338	TLV17	Absent	HybridMS	MS	Hybrid	8	Day08	7
T0339	TLV17	Absent	HybridMS	SS	Parent	8	Day08	5
T0340	TLV21	Absent	HybridMS	MM	Parent	8	Day08	3
T0341	TLV21	Absent	HybridMS	MS	Hybrid	8	Day08	5
T0342	TLV21	Absent	HybridMS	SS	Parent	8	Day08	6
T0343	TLV25	Absent	HybridMS	MM	Parent	8	Day08	2
T0344	TLV25	Absent	HybridMS	MS	Hybrid	8	Day08	3
T0345	TLV25	Absent	HybridMS	SS	Parent	8	Day08	0
T0346	TLV29	Absent	HybridMS	MM	Parent	8	Day08	0
T0347	TLV29	Absent	HybridMS	MS	Hybrid	8	Day08	5
T0348	TLV29	Absent	HybridMS	SS	Parent	8	Day08	6
T0349	TLV33	Absent	HybridMS	MM	Parent	8	Day08	10
T0350	TLV33	Absent	HybridMS	MS	Hybrid	8	Day08	2
T0351	TLV33	Absent	HybridMS	SS	Parent	8	Day08	0
T0352	TLV03	Absent	HybridSM	MM	Parent	8	Day08	1
T0353	TLV03	Absent	HybridSM	SS	Parent	8	Day08	2
T0354	TLV03	Absent	HybridSM	SM	Hybrid	8	Day08	1
T0355	TLV07	Absent	HybridSM	MM	Parent	8	Day08	2
T0356	TLV07	Absent	HybridSM	SS	Parent	8	Day08	2
T0357	TLV07	Absent	HybridSM	SM	Hybrid	8	Day08	2
T0358	TLV11	Absent	HybridSM	MM	Parent	8	Day08	5
T0359	TLV11	Absent	HybridSM	SS	Parent	8	Day08	4
T0360	TLV11	Absent	HybridSM	SM	Hybrid	8	Day08	2
T0361	TLV15	Absent	HybridSM	MM	Parent	8	Day08	5
T0362	TLV15	Absent	HybridSM	SS	Parent	8	Day08	5
T0363	TLV15	Absent	HybridSM	SM	Hybrid	8	Day08	6
T0364	TLV19	Absent	HybridSM	MM	Parent	8	Day08	1
T0365	TLV19	Absent	HybridSM	SS	Parent	8	Day08	1
T0366	TLV19	Absent	HybridSM	SM	Hybrid	8	Day08	0
T0367	TLV23	Absent	HybridSM	MM	Parent	8	Day08	1
T0368	TLV23	Absent	HybridSM	SS	Parent	8	Day08	0
T0369	TLV23	Absent	HybridSM	SM	Hybrid	8	Day08	2
T0370	TLV27	Absent	HybridSM	MM	Parent	8	Day08	2
T0371	TLV27	Absent	HybridSM	SS	Parent	8	Day08	3
T0372	TLV27	Absent	HybridSM	SM	Hybrid	8	Day08	1
T0373	TLV31	Absent	HybridSM	MM	Parent	8	Day08	2
T0374	TLV31	Absent	HybridSM	SS	Parent	8	Day08	9
T0375	TLV31	Absent	HybridSM	SM	Hybrid	8	Day08	15
T0376	TLV35	Absent	HybridSM	MM	Parent	8	Day08	1
T0377	TLV35	Absent	HybridSM	SS	Parent	8	Day08	2
T0378	TLV35	Absent	HybridSM	SM	Hybrid	8	Day08	4
T0379	TPV02	Present	HybridMS	MM	Parent	8	Day08	2
T0380	TPV02	Present	HybridMS	MS	Hybrid	8	Day08	2
T0381	TPV02	Present	HybridMS	SS	Parent	8	Day08	1
T0382	TPV06	Present	HybridMS	MM	Parent	8	Day08	0
T0383	TPV06	Present	HybridMS	MS	Hybrid	8	Day08	2
T0384	TPV06	Present	HybridMS	SS	Parent	8	Day08	0
T0385	TPV10	Present	HybridMS	MM	Parent	8	Day08	0
T0386	TPV10	Present	HybridMS	MS	Hybrid	8	Day08	0
T0387	TPV10	Present	HybridMS	SS	Parent	8	Day08	1
T0388	TPV14	Present	HybridMS	MM	Parent	8	Day08	0
T0389	TPV14	Present	HybridMS	MS	Hybrid	8	Day08	0
T0390	TPV14	Present	HybridMS	SS	Parent	8	Day08	0
T0391	TPV18	Present	HybridMS	MM	Parent	8	Day08	3
T0392	TPV18	Present	HybridMS	MS	Hybrid	8	Day08	3
T0393	TPV18	Present	HybridMS	SS	Parent	8	Day08	1
T0394	TPV22	Present	HybridMS	MM	Parent	8	Day08	0
T0395	TPV22	Present	HybridMS	MS	Hybrid	8	Day08	0
T0396	TPV22	Present	HybridMS	SS	Parent	8	Day08	0
T0397	TPV26	Present	HybridMS	MM	Parent	8	Day08	0
T0398	TPV26	Present	HybridMS	MS	Hybrid	8	Day08	0
T0399	TPV26	Present	HybridMS	SS	Parent	8	Day08	0
T0400	TPV30	Present	HybridMS	MM	Parent	8	Day08	7
T0401	TPV30	Present	HybridMS	MS	Hybrid	8	Day08	2
T0402	TPV30	Present	HybridMS	SS	Parent	8	Day08	0
T0403	TPV34	Present	HybridMS	MM	Parent	8	Day08	1
T0404	TPV34	Present	HybridMS	MS	Hybrid	8	Day08	1
T0405	TPV34	Present	HybridMS	SS	Parent	8	Day08	1
T0406	TPV04	Present	HybridSM	MM	Parent	8	Day08	2
T0407	TPV04	Present	HybridSM	SS	Parent	8	Day08	2
T0408	TPV04	Present	HybridSM	SM	Hybrid	8	Day08	0
T0409	TPV08	Present	HybridSM	MM	Parent	8	Day08	1
T0410	TPV08	Present	HybridSM	SS	Parent	8	Day08	0
T0411	TPV08	Present	HybridSM	SM	Hybrid	8	Day08	0
T0412	TPV12	Present	HybridSM	MM	Parent	8	Day08	2
T0413	TPV12	Present	HybridSM	SS	Parent	8	Day08	0
T0414	TPV12	Present	HybridSM	SM	Hybrid	8	Day08	0
T0415	TPV16	Present	HybridSM	MM	Parent	8	Day08	0
T0416	TPV16	Present	HybridSM	SS	Parent	8	Day08	0
T0417	TPV16	Present	HybridSM	SM	Hybrid	8	Day08	0
T0418	TPV20	Present	HybridSM	MM	Parent	8	Day08	0
T0419	TPV20	Present	HybridSM	SS	Parent	8	Day08	0
T0420	TPV20	Present	HybridSM	SM	Hybrid	8	Day08	0
T0421	TPV24	Present	HybridSM	MM	Parent	8	Day08	1
T0422	TPV24	Present	HybridSM	SM	Hybrid	8	Day08	0
T0423	TPV24	Present	HybridSM	SS	Parent	8	Day08	0
T0424	TPV28	Present	HybridSM	MM	Parent	8	Day08	0
T0425	TPV28	Present	HybridSM	SS	Parent	8	Day08	0
T0426	TPV28	Present	HybridSM	SM	Hybrid	8	Day08	0
T0427	TPV32	Present	HybridSM	MM	Parent	8	Day08	7
T0428	TPV32	Present	HybridSM	SS	Parent	8	Day08	2
T0429	TPV32	Present	HybridSM	SM	Hybrid	8	Day08	4
T0430	TPV36	Present	HybridSM	MM	Parent	8	Day08	0
T0431	TPV36	Present	HybridSM	SS	Parent	8	Day08	1
T0432	TPV36	Present	HybridSM	SM	Hybrid	8	Day08	1
T0433	TLV01	Absent	HybridMS	MM	Parent	9	Day09	0
T0434	TLV01	Absent	HybridMS	MS	Hybrid	9	Day09	0
T0435	TLV01	Absent	HybridMS	SS	Parent	9	Day09	0
T0436	TLV05	Absent	HybridMS	MM	Parent	9	Day09	0
T0437	TLV05	Absent	HybridMS	MS	Hybrid	9	Day09	0
T0438	TLV05	Absent	HybridMS	SS	Parent	9	Day09	0
T0439	TLV09	Absent	HybridMS	MM	Parent	9	Day09	1
T0440	TLV09	Absent	HybridMS	MS	Hybrid	9	Day09	0
T0441	TLV09	Absent	HybridMS	SS	Parent	9	Day09	1
T0442	TLV13	Absent	HybridMS	MM	Parent	9	Day09	1
T0443	TLV13	Absent	HybridMS	MS	Hybrid	9	Day09	2
T0444	TLV13	Absent	HybridMS	SS	Parent	9	Day09	7
T0445	TLV17	Absent	HybridMS	MM	Parent	9	Day09	1
T0446	TLV17	Absent	HybridMS	MS	Hybrid	9	Day09	0
T0447	TLV17	Absent	HybridMS	SS	Parent	9	Day09	0
T0448	TLV21	Absent	HybridMS	MM	Parent	9	Day09	1
T0449	TLV21	Absent	HybridMS	MS	Hybrid	9	Day09	7
T0450	TLV21	Absent	HybridMS	SS	Parent	9	Day09	4
T0451	TLV25	Absent	HybridMS	MM	Parent	9	Day09	5
T0452	TLV25	Absent	HybridMS	MS	Hybrid	9	Day09	8
T0453	TLV25	Absent	HybridMS	SS	Parent	9	Day09	10
T0454	TLV29	Absent	HybridMS	MM	Parent	9	Day09	2
T0455	TLV29	Absent	HybridMS	MS	Hybrid	9	Day09	6
T0456	TLV29	Absent	HybridMS	SS	Parent	9	Day09	11
T0457	TLV33	Absent	HybridMS	MM	Parent	9	Day09	0
T0458	TLV33	Absent	HybridMS	MS	Hybrid	9	Day09	0
T0459	TLV33	Absent	HybridMS	SS	Parent	9	Day09	0
T0460	TLV03	Absent	HybridSM	MM	Parent	9	Day09	3
T0461	TLV03	Absent	HybridSM	SS	Parent	9	Day09	5
T0462	TLV03	Absent	HybridSM	SM	Hybrid	9	Day09	4
T0463	TLV07	Absent	HybridSM	MM	Parent	9	Day09	0
T0464	TLV07	Absent	HybridSM	SS	Parent	9	Day09	2
T0465	TLV07	Absent	HybridSM	SM	Hybrid	9	Day09	1
T0466	TLV11	Absent	HybridSM	MM	Parent	9	Day09	1
T0467	TLV11	Absent	HybridSM	SS	Parent	9	Day09	1
T0468	TLV11	Absent	HybridSM	SM	Hybrid	9	Day09	3
T0469	TLV15	Absent	HybridSM	MM	Parent	9	Day09	0
T0470	TLV15	Absent	HybridSM	SS	Parent	9	Day09	0
T0471	TLV15	Absent	HybridSM	SM	Hybrid	9	Day09	0
T0472	TLV19	Absent	HybridSM	MM	Parent	9	Day09	0
T0473	TLV19	Absent	HybridSM	SS	Parent	9	Day09	0
T0474	TLV19	Absent	HybridSM	SM	Hybrid	9	Day09	1
T0475	TLV23	Absent	HybridSM	MM	Parent	9	Day09	0
T0476	TLV23	Absent	HybridSM	SS	Parent	9	Day09	0
T0477	TLV23	Absent	HybridSM	SM	Hybrid	9	Day09	0
T0478	TLV27	Absent	HybridSM	MM	Parent	9	Day09	1
T0479	TLV27	Absent	HybridSM	SS	Parent	9	Day09	8
T0480	TLV27	Absent	HybridSM	SM	Hybrid	9	Day09	8
T0481	TLV31	Absent	HybridSM	MM	Parent	9	Day09	0
T0482	TLV31	Absent	HybridSM	SS	Parent	9	Day09	0
T0483	TLV31	Absent	HybridSM	SM	Hybrid	9	Day09	0
T0484	TLV35	Absent	HybridSM	MM	Parent	9	Day09	7
T0485	TLV35	Absent	HybridSM	SS	Parent	9	Day09	15
T0486	TLV35	Absent	HybridSM	SM	Hybrid	9	Day09	14
T0487	TPV02	Present	HybridMS	MM	Parent	9	Day09	0
T0488	TPV02	Present	HybridMS	MS	Hybrid	9	Day09	0
T0489	TPV02	Present	HybridMS	SS	Parent	9	Day09	0
T0490	TPV06	Present	HybridMS	MM	Parent	9	Day09	0
T0491	TPV06	Present	HybridMS	MS	Hybrid	9	Day09	0
T0492	TPV06	Present	HybridMS	SS	Parent	9	Day09	0
T0493	TPV10	Present	HybridMS	MM	Parent	9	Day09	0
T0494	TPV10	Present	HybridMS	MS	Hybrid	9	Day09	0
T0495	TPV10	Present	HybridMS	SS	Parent	9	Day09	0
T0496	TPV14	Present	HybridMS	MM	Parent	9	Day09	0
T0497	TPV14	Present	HybridMS	MS	Hybrid	9	Day09	0
T0498	TPV14	Present	HybridMS	SS	Parent	9	Day09	0
T0499	TPV18	Present	HybridMS	MM	Parent	9	Day09	0
T0500	TPV18	Present	HybridMS	MS	Hybrid	9	Day09	2
T0501	TPV18	Present	HybridMS	SS	Parent	9	Day09	0
T0502	TPV22	Present	HybridMS	MM	Parent	9	Day09	0
T0503	TPV22	Present	HybridMS	MS	Hybrid	9	Day09	0
T0504	TPV22	Present	HybridMS	SS	Parent	9	Day09	0
T0505	TPV26	Present	HybridMS	MM	Parent	9	Day09	0
T0506	TPV26	Present	HybridMS	MS	Hybrid	9	Day09	0
T0507	TPV26	Present	HybridMS	SS	Parent	9	Day09	0
T0508	TPV30	Present	HybridMS	MM	Parent	9	Day09	5
T0509	TPV30	Present	HybridMS	MS	Hybrid	9	Day09	1
T0510	TPV30	Present	HybridMS	SS	Parent	9	Day09	0
T0511	TPV34	Present	HybridMS	MM	Parent	9	Day09	0
T0512	TPV34	Present	HybridMS	MS	Hybrid	9	Day09	0
T0513	TPV34	Present	HybridMS	SS	Parent	9	Day09	0
T0514	TPV04	Present	HybridSM	MM	Parent	9	Day09	1
T0515	TPV04	Present	HybridSM	SS	Parent	9	Day09	0
T0516	TPV04	Present	HybridSM	SM	Hybrid	9	Day09	0
T0517	TPV08	Present	HybridSM	MM	Parent	9	Day09	1
T0518	TPV08	Present	HybridSM	SS	Parent	9	Day09	0
T0519	TPV08	Present	HybridSM	SM	Hybrid	9	Day09	0
T0520	TPV12	Present	HybridSM	MM	Parent	9	Day09	0
T0521	TPV12	Present	HybridSM	SS	Parent	9	Day09	2
T0522	TPV12	Present	HybridSM	SM	Hybrid	9	Day09	0
T0523	TPV16	Present	HybridSM	MM	Parent	9	Day09	0
T0524	TPV16	Present	HybridSM	SS	Parent	9	Day09	0
T0525	TPV16	Present	HybridSM	SM	Hybrid	9	Day09	0
T0526	TPV20	Present	HybridSM	MM	Parent	9	Day09	0
T0527	TPV20	Present	HybridSM	SS	Parent	9	Day09	0
T0528	TPV20	Present	HybridSM	SM	Hybrid	9	Day09	0
T0529	TPV24	Present	HybridSM	MM	Parent	9	Day09	0
T0530	TPV24	Present	HybridSM	SM	Hybrid	9	Day09	0
T0531	TPV24	Present	HybridSM	SS	Parent	9	Day09	0
T0532	TPV28	Present	HybridSM	MM	Parent	9	Day09	0
T0533	TPV28	Present	HybridSM	SS	Parent	9	Day09	0
T0534	TPV28	Present	HybridSM	SM	Hybrid	9	Day09	0
T0535	TPV32	Present	HybridSM	MM	Parent	9	Day09	0
T0536	TPV32	Present	HybridSM	SS	Parent	9	Day09	0
T0537	TPV32	Present	HybridSM	SM	Hybrid	9	Day09	0
T0538	TPV36	Present	HybridSM	MM	Parent	9	Day09	0
T0539	TPV36	Present	HybridSM	SS	Parent	9	Day09	0
T0540	TPV36	Present	HybridSM	SM	Hybrid	9	Day09	0
T0541	TLV01	Absent	HybridMS	MM	Parent	10	Day10	7
T0542	TLV01	Absent	HybridMS	MS	Hybrid	10	Day10	9
T0543	TLV01	Absent	HybridMS	SS	Parent	10	Day10	5
T0544	TLV05	Absent	HybridMS	MM	Parent	10	Day10	1
T0545	TLV05	Absent	HybridMS	MS	Hybrid	10	Day10	0
T0546	TLV05	Absent	HybridMS	SS	Parent	10	Day10	1
T0547	TLV09	Absent	HybridMS	MM	Parent	10	Day10	0
T0548	TLV09	Absent	HybridMS	MS	Hybrid	10	Day10	0
T0549	TLV09	Absent	HybridMS	SS	Parent	10	Day10	0
T0550	TLV13	Absent	HybridMS	MM	Parent	10	Day10	2
T0551	TLV13	Absent	HybridMS	MS	Hybrid	10	Day10	1
T0552	TLV13	Absent	HybridMS	SS	Parent	10	Day10	3
T0553	TLV17	Absent	HybridMS	MM	Parent	10	Day10	0
T0554	TLV17	Absent	HybridMS	MS	Hybrid	10	Day10	0
T0555	TLV17	Absent	HybridMS	SS	Parent	10	Day10	0
T0556	TLV21	Absent	HybridMS	MM	Parent	10	Day10	0
T0557	TLV21	Absent	HybridMS	MS	Hybrid	10	Day10	0
T0558	TLV21	Absent	HybridMS	SS	Parent	10	Day10	0
T0559	TLV25	Absent	HybridMS	MM	Parent	10	Day10	0
T0560	TLV25	Absent	HybridMS	MS	Hybrid	10	Day10	2
T0561	TLV25	Absent	HybridMS	SS	Parent	10	Day10	0
T0562	TLV29	Absent	HybridMS	MM	Parent	10	Day10	5
T0563	TLV29	Absent	HybridMS	MS	Hybrid	10	Day10	4
T0564	TLV29	Absent	HybridMS	SS	Parent	10	Day10	7
T0565	TLV33	Absent	HybridMS	MM	Parent	10	Day10	9
T0566	TLV33	Absent	HybridMS	MS	Hybrid	10	Day10	2
T0567	TLV33	Absent	HybridMS	SS	Parent	10	Day10	1
T0568	TLV03	Absent	HybridSM	MM	Parent	10	Day10	1
T0569	TLV03	Absent	HybridSM	SS	Parent	10	Day10	3
T0570	TLV03	Absent	HybridSM	SM	Hybrid	10	Day10	4
T0571	TLV07	Absent	HybridSM	MM	Parent	10	Day10	0
T0572	TLV07	Absent	HybridSM	SS	Parent	10	Day10	0
T0573	TLV07	Absent	HybridSM	SM	Hybrid	10	Day10	0
T0574	TLV11	Absent	HybridSM	MM	Parent	10	Day10	0
T0575	TLV11	Absent	HybridSM	SS	Parent	10	Day10	3
T0576	TLV11	Absent	HybridSM	SM	Hybrid	10	Day10	1
T0577	TLV15	Absent	HybridSM	MM	Parent	10	Day10	0
T0578	TLV15	Absent	HybridSM	SS	Parent	10	Day10	0
T0579	TLV15	Absent	HybridSM	SM	Hybrid	10	Day10	0
T0580	TLV19	Absent	HybridSM	MM	Parent	10	Day10	0
T0581	TLV19	Absent	HybridSM	SS	Parent	10	Day10	0
T0582	TLV19	Absent	HybridSM	SM	Hybrid	10	Day10	0
T0583	TLV23	Absent	HybridSM	MM	Parent	10	Day10	0
T0584	TLV23	Absent	HybridSM	SS	Parent	10	Day10	0
T0585	TLV23	Absent	HybridSM	SM	Hybrid	10	Day10	0
T0586	TLV27	Absent	HybridSM	MM	Parent	10	Day10	1
T0587	TLV27	Absent	HybridSM	SS	Parent	10	Day10	3
T0588	TLV27	Absent	HybridSM	SM	Hybrid	10	Day10	4
T0589	TLV31	Absent	HybridSM	MM	Parent	10	Day10	1
T0590	TLV31	Absent	HybridSM	SS	Parent	10	Day10	2
T0591	TLV31	Absent	HybridSM	SM	Hybrid	10	Day10	3
T0592	TLV35	Absent	HybridSM	MM	Parent	10	Day10	2
T0593	TLV35	Absent	HybridSM	SS	Parent	10	Day10	1
T0594	TLV35	Absent	HybridSM	SM	Hybrid	10	Day10	0
T0595	TPV02	Present	HybridMS	MM	Parent	10	Day10	0
T0596	TPV02	Present	HybridMS	MS	Hybrid	10	Day10	1
T0597	TPV02	Present	HybridMS	SS	Parent	10	Day10	0
T0598	TPV06	Present	HybridMS	MM	Parent	10	Day10	0
T0599	TPV06	Present	HybridMS	MS	Hybrid	10	Day10	0
T0600	TPV06	Present	HybridMS	SS	Parent	10	Day10	0
T0601	TPV10	Present	HybridMS	MM	Parent	10	Day10	0
T0602	TPV10	Present	HybridMS	MS	Hybrid	10	Day10	0
T0603	TPV10	Present	HybridMS	SS	Parent	10	Day10	0
T0604	TPV14	Present	HybridMS	MM	Parent	10	Day10	0
T0605	TPV14	Present	HybridMS	MS	Hybrid	10	Day10	0
T0606	TPV14	Present	HybridMS	SS	Parent	10	Day10	0
T0607	TPV18	Present	HybridMS	MM	Parent	10	Day10	0
T0608	TPV18	Present	HybridMS	MS	Hybrid	10	Day10	0
T0609	TPV18	Present	HybridMS	SS	Parent	10	Day10	0
T0610	TPV22	Present	HybridMS	MM	Parent	10	Day10	0
T0611	TPV22	Present	HybridMS	MS	Hybrid	10	Day10	0
T0612	TPV22	Present	HybridMS	SS	Parent	10	Day10	0
T0613	TPV26	Present	HybridMS	MM	Parent	10	Day10	0
T0614	TPV26	Present	HybridMS	MS	Hybrid	10	Day10	0
T0615	TPV26	Present	HybridMS	SS	Parent	10	Day10	0
T0616	TPV30	Present	HybridMS	MM	Parent	10	Day10	0
T0617	TPV30	Present	HybridMS	MS	Hybrid	10	Day10	0
T0618	TPV30	Present	HybridMS	SS	Parent	10	Day10	0
T0619	TPV34	Present	HybridMS	MM	Parent	10	Day10	0
T0620	TPV34	Present	HybridMS	MS	Hybrid	10	Day10	0
T0621	TPV34	Present	HybridMS	SS	Parent	10	Day10	0
T0622	TPV04	Present	HybridSM	MM	Parent	10	Day10	2
T0623	TPV04	Present	HybridSM	SS	Parent	10	Day10	0
T0624	TPV04	Present	HybridSM	SM	Hybrid	10	Day10	1
T0625	TPV08	Present	HybridSM	MM	Parent	10	Day10	0
T0626	TPV08	Present	HybridSM	SS	Parent	10	Day10	0
T0627	TPV08	Present	HybridSM	SM	Hybrid	10	Day10	0
T0628	TPV12	Present	HybridSM	MM	Parent	10	Day10	0
T0629	TPV12	Present	HybridSM	SS	Parent	10	Day10	0
T0630	TPV12	Present	HybridSM	SM	Hybrid	10	Day10	0
T0631	TPV16	Present	HybridSM	MM	Parent	10	Day10	0
T0632	TPV16	Present	HybridSM	SS	Parent	10	Day10	0
T0633	TPV16	Present	HybridSM	SM	Hybrid	10	Day10	0
T0634	TPV20	Present	HybridSM	MM	Parent	10	Day10	0
T0635	TPV20	Present	HybridSM	SS	Parent	10	Day10	0
T0636	TPV20	Present	HybridSM	SM	Hybrid	10	Day10	0
T0637	TPV24	Present	HybridSM	MM	Parent	10	Day10	0
T0638	TPV24	Present	HybridSM	SM	Hybrid	10	Day10	0
T0639	TPV24	Present	HybridSM	SS	Parent	10	Day10	0
T0640	TPV28	Present	HybridSM	MM	Parent	10	Day10	0
T0641	TPV28	Present	HybridSM	SS	Parent	10	Day10	0
T0642	TPV28	Present	HybridSM	SM	Hybrid	10	Day10	0
T0643	TPV32	Present	HybridSM	MM	Parent	10	Day10	0
T0644	TPV32	Present	HybridSM	SS	Parent	10	Day10	0
T0645	TPV32	Present	HybridSM	SM	Hybrid	10	Day10	0
T0646	TPV36	Present	HybridSM	MM	Parent	10	Day10	0
T0647	TPV36	Present	HybridSM	SS	Parent	10	Day10	0
T0648	TPV36	Present	HybridSM	SM	Hybrid	10	Day10	0
T0649	TLV01	Absent	HybridMS	MM	Parent	11	Day11	5
T0650	TLV01	Absent	HybridMS	MS	Hybrid	11	Day11	0
T0651	TLV01	Absent	HybridMS	SS	Parent	11	Day11	2
T0652	TLV05	Absent	HybridMS	MM	Parent	11	Day11	3
T0653	TLV05	Absent	HybridMS	MS	Hybrid	11	Day11	1
T0654	TLV05	Absent	HybridMS	SS	Parent	11	Day11	1
T0655	TLV09	Absent	HybridMS	MM	Parent	11	Day11	1
T0656	TLV09	Absent	HybridMS	MS	Hybrid	11	Day11	0
T0657	TLV09	Absent	HybridMS	SS	Parent	11	Day11	0
T0658	TLV13	Absent	HybridMS	MM	Parent	11	Day11	0
T0659	TLV13	Absent	HybridMS	MS	Hybrid	11	Day11	0
T0660	TLV13	Absent	HybridMS	SS	Parent	11	Day11	0
T0661	TLV17	Absent	HybridMS	MM	Parent	11	Day11	0
T0662	TLV17	Absent	HybridMS	MS	Hybrid	11	Day11	0
T0663	TLV17	Absent	HybridMS	SS	Parent	11	Day11	0
T0664	TLV21	Absent	HybridMS	MM	Parent	11	Day11	0
T0665	TLV21	Absent	HybridMS	MS	Hybrid	11	Day11	0
T0666	TLV21	Absent	HybridMS	SS	Parent	11	Day11	0
T0667	TLV25	Absent	HybridMS	MM	Parent	11	Day11	0
T0668	TLV25	Absent	HybridMS	MS	Hybrid	11	Day11	0
T0669	TLV25	Absent	HybridMS	SS	Parent	11	Day11	0
T0670	TLV29	Absent	HybridMS	MM	Parent	11	Day11	5
T0671	TLV29	Absent	HybridMS	MS	Hybrid	11	Day11	4
T0672	TLV29	Absent	HybridMS	SS	Parent	11	Day11	0
T0673	TLV33	Absent	HybridMS	MM	Parent	11	Day11	0
T0674	TLV33	Absent	HybridMS	MS	Hybrid	11	Day11	0
T0675	TLV33	Absent	HybridMS	SS	Parent	11	Day11	0
T0676	TLV03	Absent	HybridSM	MM	Parent	11	Day11	1
T0677	TLV03	Absent	HybridSM	SS	Parent	11	Day11	2
T0678	TLV03	Absent	HybridSM	SM	Hybrid	11	Day11	1
T0679	TLV07	Absent	HybridSM	MM	Parent	11	Day11	0
T0680	TLV07	Absent	HybridSM	SS	Parent	11	Day11	2
T0681	TLV07	Absent	HybridSM	SM	Hybrid	11	Day11	1
T0682	TLV11	Absent	HybridSM	MM	Parent	11	Day11	1
T0683	TLV11	Absent	HybridSM	SS	Parent	11	Day11	2
T0684	TLV11	Absent	HybridSM	SM	Hybrid	11	Day11	0
T0685	TLV15	Absent	HybridSM	MM	Parent	11	Day11	0
T0686	TLV15	Absent	HybridSM	SS	Parent	11	Day11	0
T0687	TLV15	Absent	HybridSM	SM	Hybrid	11	Day11	0
T0688	TLV19	Absent	HybridSM	MM	Parent	11	Day11	0
T0689	TLV19	Absent	HybridSM	SS	Parent	11	Day11	0
T0690	TLV19	Absent	HybridSM	SM	Hybrid	11	Day11	0
T0691	TLV23	Absent	HybridSM	MM	Parent	11	Day11	0
T0692	TLV23	Absent	HybridSM	SS	Parent	11	Day11	0
T0693	TLV23	Absent	HybridSM	SM	Hybrid	11	Day11	0
T0694	TLV27	Absent	HybridSM	MM	Parent	11	Day11	0
T0695	TLV27	Absent	HybridSM	SS	Parent	11	Day11	0
T0696	TLV27	Absent	HybridSM	SM	Hybrid	11	Day11	0
T0697	TLV31	Absent	HybridSM	MM	Parent	11	Day11	1
T0698	TLV31	Absent	HybridSM	SS	Parent	11	Day11	2
T0699	TLV31	Absent	HybridSM	SM	Hybrid	11	Day11	2
T0700	TLV35	Absent	HybridSM	MM	Parent	11	Day11	0
T0701	TLV35	Absent	HybridSM	SS	Parent	11	Day11	0
T0702	TLV35	Absent	HybridSM	SM	Hybrid	11	Day11	0
T0703	TPV02	Present	HybridMS	MM	Parent	11	Day11	0
T0704	TPV02	Present	HybridMS	MS	Hybrid	11	Day11	0
T0705	TPV02	Present	HybridMS	SS	Parent	11	Day11	0
T0706	TPV06	Present	HybridMS	MM	Parent	11	Day11	0
T0707	TPV06	Present	HybridMS	MS	Hybrid	11	Day11	0
T0708	TPV06	Present	HybridMS	SS	Parent	11	Day11	0
T0709	TPV10	Present	HybridMS	MM	Parent	11	Day11	0
T0710	TPV10	Present	HybridMS	MS	Hybrid	11	Day11	0
T0711	TPV10	Present	HybridMS	SS	Parent	11	Day11	0
T0712	TPV14	Present	HybridMS	MM	Parent	11	Day11	0
T0713	TPV14	Present	HybridMS	MS	Hybrid	11	Day11	0
T0714	TPV14	Present	HybridMS	SS	Parent	11	Day11	0
T0715	TPV18	Present	HybridMS	MM	Parent	11	Day11	0
T0716	TPV18	Present	HybridMS	MS	Hybrid	11	Day11	0
T0717	TPV18	Present	HybridMS	SS	Parent	11	Day11	0
T0718	TPV22	Present	HybridMS	MM	Parent	11	Day11	0
T0719	TPV22	Present	HybridMS	MS	Hybrid	11	Day11	0
T0720	TPV22	Present	HybridMS	SS	Parent	11	Day11	0
T0721	TPV26	Present	HybridMS	MM	Parent	11	Day11	0
T0722	TPV26	Present	HybridMS	MS	Hybrid	11	Day11	0
T0723	TPV26	Present	HybridMS	SS	Parent	11	Day11	0
T0724	TPV30	Present	HybridMS	MM	Parent	11	Day11	0
T0725	TPV30	Present	HybridMS	MS	Hybrid	11	Day11	0
T0726	TPV30	Present	HybridMS	SS	Parent	11	Day11	0
T0727	TPV34	Present	HybridMS	MM	Parent	11	Day11	0
T0728	TPV34	Present	HybridMS	MS	Hybrid	11	Day11	0
T0729	TPV34	Present	HybridMS	SS	Parent	11	Day11	0
T0730	TPV04	Present	HybridSM	MM	Parent	11	Day11	0
T0731	TPV04	Present	HybridSM	SS	Parent	11	Day11	0
T0732	TPV04	Present	HybridSM	SM	Hybrid	11	Day11	0
T0733	TPV08	Present	HybridSM	MM	Parent	11	Day11	0
T0734	TPV08	Present	HybridSM	SS	Parent	11	Day11	0
T0735	TPV08	Present	HybridSM	SM	Hybrid	11	Day11	0
T0736	TPV12	Present	HybridSM	MM	Parent	11	Day11	0
T0737	TPV12	Present	HybridSM	SS	Parent	11	Day11	0
T0738	TPV12	Present	HybridSM	SM	Hybrid	11	Day11	0
T0739	TPV16	Present	HybridSM	MM	Parent	11	Day11	0
T0740	TPV16	Present	HybridSM	SS	Parent	11	Day11	0
T0741	TPV16	Present	HybridSM	SM	Hybrid	11	Day11	0
T0742	TPV20	Present	HybridSM	MM	Parent	11	Day11	0
T0743	TPV20	Present	HybridSM	SS	Parent	11	Day11	0
T0744	TPV20	Present	HybridSM	SM	Hybrid	11	Day11	0
T0745	TPV24	Present	HybridSM	MM	Parent	11	Day11	0
T0746	TPV24	Present	HybridSM	SM	Hybrid	11	Day11	0
T0747	TPV24	Present	HybridSM	SS	Parent	11	Day11	0
T0748	TPV28	Present	HybridSM	MM	Parent	11	Day11	0
T0749	TPV28	Present	HybridSM	SS	Parent	11	Day11	0
T0750	TPV28	Present	HybridSM	SM	Hybrid	11	Day11	0
T0751	TPV32	Present	HybridSM	MM	Parent	11	Day11	0
T0752	TPV32	Present	HybridSM	SS	Parent	11	Day11	0
T0753	TPV32	Present	HybridSM	SM	Hybrid	11	Day11	0
T0754	TPV36	Present	HybridSM	MM	Parent	11	Day11	0
T0755	TPV36	Present	HybridSM	SS	Parent	11	Day11	0
T0756	TPV36	Present	HybridSM	SM	Hybrid	11	Day11	0
T0757	TLV01	Absent	HybridMS	MM	Parent	12	Day12	0
T0758	TLV01	Absent	HybridMS	MS	Hybrid	12	Day12	0
T0759	TLV01	Absent	HybridMS	SS	Parent	12	Day12	0
T0760	TLV05	Absent	HybridMS	MM	Parent	12	Day12	0
T0761	TLV05	Absent	HybridMS	MS	Hybrid	12	Day12	0
T0762	TLV05	Absent	HybridMS	SS	Parent	12	Day12	0
T0763	TLV09	Absent	HybridMS	MM	Parent	12	Day12	0
T0764	TLV09	Absent	HybridMS	MS	Hybrid	12	Day12	0
T0765	TLV09	Absent	HybridMS	SS	Parent	12	Day12	0
T0766	TLV13	Absent	HybridMS	MM	Parent	12	Day12	0
T0767	TLV13	Absent	HybridMS	MS	Hybrid	12	Day12	0
T0768	TLV13	Absent	HybridMS	SS	Parent	12	Day12	0
T0769	TLV17	Absent	HybridMS	MM	Parent	12	Day12	0
T0770	TLV17	Absent	HybridMS	MS	Hybrid	12	Day12	0
T0771	TLV17	Absent	HybridMS	SS	Parent	12	Day12	0
T0772	TLV21	Absent	HybridMS	MM	Parent	12	Day12	0
T0773	TLV21	Absent	HybridMS	MS	Hybrid	12	Day12	0
T0774	TLV21	Absent	HybridMS	SS	Parent	12	Day12	0
T0775	TLV25	Absent	HybridMS	MM	Parent	12	Day12	0
T0776	TLV25	Absent	HybridMS	MS	Hybrid	12	Day12	0
T0777	TLV25	Absent	HybridMS	SS	Parent	12	Day12	0
T0778	TLV29	Absent	HybridMS	MM	Parent	12	Day12	0
T0779	TLV29	Absent	HybridMS	MS	Hybrid	12	Day12	0
T0780	TLV29	Absent	HybridMS	SS	Parent	12	Day12	0
T0781	TLV33	Absent	HybridMS	MM	Parent	12	Day12	0
T0782	TLV33	Absent	HybridMS	MS	Hybrid	12	Day12	0
T0783	TLV33	Absent	HybridMS	SS	Parent	12	Day12	0
T0784	TLV03	Absent	HybridSM	MM	Parent	12	Day12	1
T0785	TLV03	Absent	HybridSM	SS	Parent	12	Day12	0
T0786	TLV03	Absent	HybridSM	SM	Hybrid	12	Day12	0
T0787	TLV07	Absent	HybridSM	MM	Parent	12	Day12	1
T0788	TLV07	Absent	HybridSM	SS	Parent	12	Day12	0
T0789	TLV07	Absent	HybridSM	SM	Hybrid	12	Day12	0
T0790	TLV11	Absent	HybridSM	MM	Parent	12	Day12	0
T0791	TLV11	Absent	HybridSM	SS	Parent	12	Day12	0
T0792	TLV11	Absent	HybridSM	SM	Hybrid	12	Day12	0
T0793	TLV15	Absent	HybridSM	MM	Parent	12	Day12	0
T0794	TLV15	Absent	HybridSM	SS	Parent	12	Day12	0
T0795	TLV15	Absent	HybridSM	SM	Hybrid	12	Day12	0
T0796	TLV19	Absent	HybridSM	MM	Parent	12	Day12	0
T0797	TLV19	Absent	HybridSM	SS	Parent	12	Day12	0
T0798	TLV19	Absent	HybridSM	SM	Hybrid	12	Day12	0
T0799	TLV23	Absent	HybridSM	MM	Parent	12	Day12	0
T0800	TLV23	Absent	HybridSM	SS	Parent	12	Day12	0
T0801	TLV23	Absent	HybridSM	SM	Hybrid	12	Day12	0
T0802	TLV27	Absent	HybridSM	MM	Parent	12	Day12	0
T0803	TLV27	Absent	HybridSM	SS	Parent	12	Day12	0
T0804	TLV27	Absent	HybridSM	SM	Hybrid	12	Day12	0
T0805	TLV31	Absent	HybridSM	MM	Parent	12	Day12	2
T0806	TLV31	Absent	HybridSM	SS	Parent	12	Day12	0
T0807	TLV31	Absent	HybridSM	SM	Hybrid	12	Day12	0
T0808	TLV35	Absent	HybridSM	MM	Parent	12	Day12	1
T0809	TLV35	Absent	HybridSM	SS	Parent	12	Day12	0
T0810	TLV35	Absent	HybridSM	SM	Hybrid	12	Day12	0
T0811	TPV02	Present	HybridMS	MM	Parent	12	Day12	0
T0812	TPV02	Present	HybridMS	MS	Hybrid	12	Day12	0
T0813	TPV02	Present	HybridMS	SS	Parent	12	Day12	0
T0814	TPV06	Present	HybridMS	MM	Parent	12	Day12	0
T0815	TPV06	Present	HybridMS	MS	Hybrid	12	Day12	0
T0816	TPV06	Present	HybridMS	SS	Parent	12	Day12	0
T0817	TPV10	Present	HybridMS	MM	Parent	12	Day12	0
T0818	TPV10	Present	HybridMS	MS	Hybrid	12	Day12	0
T0819	TPV10	Present	HybridMS	SS	Parent	12	Day12	0
T0820	TPV14	Present	HybridMS	MM	Parent	12	Day12	0
T0821	TPV14	Present	HybridMS	MS	Hybrid	12	Day12	0
T0822	TPV14	Present	HybridMS	SS	Parent	12	Day12	0
T0823	TPV18	Present	HybridMS	MM	Parent	12	Day12	0
T0824	TPV18	Present	HybridMS	MS	Hybrid	12	Day12	0
T0825	TPV18	Present	HybridMS	SS	Parent	12	Day12	0
T0826	TPV22	Present	HybridMS	MM	Parent	12	Day12	0
T0827	TPV22	Present	HybridMS	MS	Hybrid	12	Day12	0
T0828	TPV22	Present	HybridMS	SS	Parent	12	Day12	0
T0829	TPV26	Present	HybridMS	MM	Parent	12	Day12	0
T0830	TPV26	Present	HybridMS	MS	Hybrid	12	Day12	0
T0831	TPV26	Present	HybridMS	SS	Parent	12	Day12	0
T0832	TPV30	Present	HybridMS	MM	Parent	12	Day12	0
T0833	TPV30	Present	HybridMS	MS	Hybrid	12	Day12	0
T0834	TPV30	Present	HybridMS	SS	Parent	12	Day12	0
T0835	TPV34	Present	HybridMS	MM	Parent	12	Day12	0
T0836	TPV34	Present	HybridMS	MS	Hybrid	12	Day12	0
T0837	TPV34	Present	HybridMS	SS	Parent	12	Day12	0
T0838	TPV04	Present	HybridSM	MM	Parent	12	Day12	0
T0839	TPV04	Present	HybridSM	SS	Parent	12	Day12	0
T0840	TPV04	Present	HybridSM	SM	Hybrid	12	Day12	0
T0841	TPV08	Present	HybridSM	MM	Parent	12	Day12	0
T0842	TPV08	Present	HybridSM	SS	Parent	12	Day12	0
T0843	TPV08	Present	HybridSM	SM	Hybrid	12	Day12	0
T0844	TPV12	Present	HybridSM	MM	Parent	12	Day12	0
T0845	TPV12	Present	HybridSM	SS	Parent	12	Day12	0
T0846	TPV12	Present	HybridSM	SM	Hybrid	12	Day12	0
T0847	TPV16	Present	HybridSM	MM	Parent	12	Day12	0
T0848	TPV16	Present	HybridSM	SS	Parent	12	Day12	0
T0849	TPV16	Present	HybridSM	SM	Hybrid	12	Day12	0
T0850	TPV20	Present	HybridSM	MM	Parent	12	Day12	0
T0851	TPV20	Present	HybridSM	SS	Parent	12	Day12	0
T0852	TPV20	Present	HybridSM	SM	Hybrid	12	Day12	0
T0853	TPV24	Present	HybridSM	MM	Parent	12	Day12	0
T0854	TPV24	Present	HybridSM	SM	Hybrid	12	Day12	0
T0855	TPV24	Present	HybridSM	SS	Parent	12	Day12	0
T0856	TPV28	Present	HybridSM	MM	Parent	12	Day12	0
T0857	TPV28	Present	HybridSM	SS	Parent	12	Day12	0
T0858	TPV28	Present	HybridSM	SM	Hybrid	12	Day12	0
T0859	TPV32	Present	HybridSM	MM	Parent	12	Day12	0
T0860	TPV32	Present	HybridSM	SS	Parent	12	Day12	0
T0861	TPV32	Present	HybridSM	SM	Hybrid	12	Day12	0
T0862	TPV36	Present	HybridSM	MM	Parent	12	Day12	0
T0863	TPV36	Present	HybridSM	SS	Parent	12	Day12	0
T0864	TPV36	Present	HybridSM	SM	Hybrid	12	Day12	0
T0865	TLV01	Absent	HybridMS	MM	Parent	13	Day13	0
T0866	TLV01	Absent	HybridMS	MS	Hybrid	13	Day13	0
T0867	TLV01	Absent	HybridMS	SS	Parent	13	Day13	0
T0868	TLV05	Absent	HybridMS	MM	Parent	13	Day13	0
T0869	TLV05	Absent	HybridMS	MS	Hybrid	13	Day13	0
T0870	TLV05	Absent	HybridMS	SS	Parent	13	Day13	0
T0871	TLV09	Absent	HybridMS	MM	Parent	13	Day13	0
T0872	TLV09	Absent	HybridMS	MS	Hybrid	13	Day13	0
T0873	TLV09	Absent	HybridMS	SS	Parent	13	Day13	0
T0874	TLV13	Absent	HybridMS	MM	Parent	13	Day13	0
T0875	TLV13	Absent	HybridMS	MS	Hybrid	13	Day13	0
T0876	TLV13	Absent	HybridMS	SS	Parent	13	Day13	0
T0877	TLV17	Absent	HybridMS	MM	Parent	13	Day13	0
T0878	TLV17	Absent	HybridMS	MS	Hybrid	13	Day13	0
T0879	TLV17	Absent	HybridMS	SS	Parent	13	Day13	0
T0880	TLV21	Absent	HybridMS	MM	Parent	13	Day13	0
T0881	TLV21	Absent	HybridMS	MS	Hybrid	13	Day13	0
T0882	TLV21	Absent	HybridMS	SS	Parent	13	Day13	0
T0883	TLV25	Absent	HybridMS	MM	Parent	13	Day13	0
T0884	TLV25	Absent	HybridMS	MS	Hybrid	13	Day13	0
T0885	TLV25	Absent	HybridMS	SS	Parent	13	Day13	0
T0886	TLV29	Absent	HybridMS	MM	Parent	13	Day13	1
T0887	TLV29	Absent	HybridMS	MS	Hybrid	13	Day13	0
T0888	TLV29	Absent	HybridMS	SS	Parent	13	Day13	0
T0889	TLV33	Absent	HybridMS	MM	Parent	13	Day13	0
T0890	TLV33	Absent	HybridMS	MS	Hybrid	13	Day13	0
T0891	TLV33	Absent	HybridMS	SS	Parent	13	Day13	0
T0892	TLV03	Absent	HybridSM	MM	Parent	13	Day13	0
T0893	TLV03	Absent	HybridSM	SS	Parent	13	Day13	0
T0894	TLV03	Absent	HybridSM	SM	Hybrid	13	Day13	0
T0895	TLV07	Absent	HybridSM	MM	Parent	13	Day13	1
T0896	TLV07	Absent	HybridSM	SS	Parent	13	Day13	1
T0897	TLV07	Absent	HybridSM	SM	Hybrid	13	Day13	1
T0898	TLV11	Absent	HybridSM	MM	Parent	13	Day13	0
T0899	TLV11	Absent	HybridSM	SS	Parent	13	Day13	0
T0900	TLV11	Absent	HybridSM	SM	Hybrid	13	Day13	0
T0901	TLV15	Absent	HybridSM	MM	Parent	13	Day13	0
T0902	TLV15	Absent	HybridSM	SS	Parent	13	Day13	0
T0903	TLV15	Absent	HybridSM	SM	Hybrid	13	Day13	0
T0904	TLV19	Absent	HybridSM	MM	Parent	13	Day13	0
T0905	TLV19	Absent	HybridSM	SS	Parent	13	Day13	0
T0906	TLV19	Absent	HybridSM	SM	Hybrid	13	Day13	0
T0907	TLV23	Absent	HybridSM	MM	Parent	13	Day13	0
T0908	TLV23	Absent	HybridSM	SS	Parent	13	Day13	0
T0909	TLV23	Absent	HybridSM	SM	Hybrid	13	Day13	0
T0910	TLV27	Absent	HybridSM	MM	Parent	13	Day13	0
T0911	TLV27	Absent	HybridSM	SS	Parent	13	Day13	0
T0912	TLV27	Absent	HybridSM	SM	Hybrid	13	Day13	0
T0913	TLV31	Absent	HybridSM	MM	Parent	13	Day13	1
T0914	TLV31	Absent	HybridSM	SS	Parent	13	Day13	0
T0915	TLV31	Absent	HybridSM	SM	Hybrid	13	Day13	2
T0916	TLV35	Absent	HybridSM	MM	Parent	13	Day13	0
T0917	TLV35	Absent	HybridSM	SS	Parent	13	Day13	0
T0918	TLV35	Absent	HybridSM	SM	Hybrid	13	Day13	0
T0919	TPV02	Present	HybridMS	MM	Parent	13	Day13	0
T0920	TPV02	Present	HybridMS	MS	Hybrid	13	Day13	0
T0921	TPV02	Present	HybridMS	SS	Parent	13	Day13	0
T0922	TPV06	Present	HybridMS	MM	Parent	13	Day13	0
T0923	TPV06	Present	HybridMS	MS	Hybrid	13	Day13	0
T0924	TPV06	Present	HybridMS	SS	Parent	13	Day13	0
T0925	TPV10	Present	HybridMS	MM	Parent	13	Day13	0
T0926	TPV10	Present	HybridMS	MS	Hybrid	13	Day13	0
T0927	TPV10	Present	HybridMS	SS	Parent	13	Day13	0
T0928	TPV14	Present	HybridMS	MM	Parent	13	Day13	0
T0929	TPV14	Present	HybridMS	MS	Hybrid	13	Day13	0
T0930	TPV14	Present	HybridMS	SS	Parent	13	Day13	0
T0931	TPV18	Present	HybridMS	MM	Parent	13	Day13	0
T0932	TPV18	Present	HybridMS	MS	Hybrid	13	Day13	0
T0933	TPV18	Present	HybridMS	SS	Parent	13	Day13	0
T0934	TPV22	Present	HybridMS	MM	Parent	13	Day13	0
T0935	TPV22	Present	HybridMS	MS	Hybrid	13	Day13	0
T0936	TPV22	Present	HybridMS	SS	Parent	13	Day13	0
T0937	TPV26	Present	HybridMS	MM	Parent	13	Day13	0
T0938	TPV26	Present	HybridMS	MS	Hybrid	13	Day13	0
T0939	TPV26	Present	HybridMS	SS	Parent	13	Day13	0
T0940	TPV30	Present	HybridMS	MM	Parent	13	Day13	0
T0941	TPV30	Present	HybridMS	MS	Hybrid	13	Day13	0
T0942	TPV30	Present	HybridMS	SS	Parent	13	Day13	0
T0943	TPV34	Present	HybridMS	MM	Parent	13	Day13	0
T0944	TPV34	Present	HybridMS	MS	Hybrid	13	Day13	0
T0945	TPV34	Present	HybridMS	SS	Parent	13	Day13	0
T0946	TPV04	Present	HybridSM	MM	Parent	13	Day13	0
T0947	TPV04	Present	HybridSM	SS	Parent	13	Day13	0
T0948	TPV04	Present	HybridSM	SM	Hybrid	13	Day13	0
T0949	TPV08	Present	HybridSM	MM	Parent	13	Day13	0
T0950	TPV08	Present	HybridSM	SS	Parent	13	Day13	0
T0951	TPV08	Present	HybridSM	SM	Hybrid	13	Day13	0
T0952	TPV12	Present	HybridSM	MM	Parent	13	Day13	0
T0953	TPV12	Present	HybridSM	SS	Parent	13	Day13	0
T0954	TPV12	Present	HybridSM	SM	Hybrid	13	Day13	0
T0955	TPV16	Present	HybridSM	MM	Parent	13	Day13	0
T0956	TPV16	Present	HybridSM	SS	Parent	13	Day13	0
T0957	TPV16	Present	HybridSM	SM	Hybrid	13	Day13	0
T0958	TPV20	Present	HybridSM	MM	Parent	13	Day13	0
T0959	TPV20	Present	HybridSM	SS	Parent	13	Day13	0
T0960	TPV20	Present	HybridSM	SM	Hybrid	13	Day13	0
T0961	TPV24	Present	HybridSM	MM	Parent	13	Day13	0
T0962	TPV24	Present	HybridSM	SM	Hybrid	13	Day13	0
T0963	TPV24	Present	HybridSM	SS	Parent	13	Day13	0
T0964	TPV28	Present	HybridSM	MM	Parent	13	Day13	0
T0965	TPV28	Present	HybridSM	SS	Parent	13	Day13	0
T0966	TPV28	Present	HybridSM	SM	Hybrid	13	Day13	0
T0967	TPV32	Present	HybridSM	MM	Parent	13	Day13	0
T0968	TPV32	Present	HybridSM	SS	Parent	13	Day13	0
T0969	TPV32	Present	HybridSM	SM	Hybrid	13	Day13	0
T0970	TPV36	Present	HybridSM	MM	Parent	13	Day13	0
T0971	TPV36	Present	HybridSM	SS	Parent	13	Day13	0
T0972	TPV36	Present	HybridSM	SM	Hybrid	13	Day13	0
