# Supplementary material for: Assessment of the ecologically dependent post-zygotic isolation between Anopheles coluzzii and Anopheles gambiae
Source: PLoS One. 2020 Oct 29;15(10):e0240625. doi: 10.1371/journal.pone.0240625 (PMC7595400; doi:10.1371/journal.pone.0240625)
Supplement: S3 Data — (CSV) [file pone.0240625.s003.csv]

Replicates	CageID	Predator	Sex	Initial	Alive	Frequencies	Mortality
Trans_01	TLV01	Absent	Female	75	no	30	40
Trans_01	TLV01	Absent	Male	75	no	43	57.33333333
Trans_01	TLV01	Absent	Female	75	yes	45	60
Trans_01	TLV01	Absent	Male	75	yes	32	42.66666667
Trans_01	TLV03	Absent	Female	75	no	43	57.33333333
Trans_01	TLV03	Absent	Male	75	no	48	64
Trans_01	TLV03	Absent	Female	75	yes	32	42.66666667
Trans_01	TLV03	Absent	Male	75	yes	27	36
Trans_02	TLV05	Absent	Female	75	no	39	52
Trans_02	TLV05	Absent	Male	75	no	54	72
Trans_02	TLV05	Absent	Female	75	yes	36	48
Trans_02	TLV05	Absent	Male	75	yes	21	28
Trans_02	TLV07	Absent	Female	75	no	46	61.33333333
Trans_02	TLV07	Absent	Male	75	no	46	61.33333333
Trans_02	TLV07	Absent	Female	75	yes	29	38.66666667
Trans_02	TLV07	Absent	Male	75	yes	29	38.66666667
Trans_03	TLV09	Absent	Female	75	no	43	57.33333333
Trans_03	TLV09	Absent	Male	75	no	48	64
Trans_03	TLV09	Absent	Female	75	yes	32	42.66666667
Trans_03	TLV09	Absent	Male	75	yes	27	36
Trans_03	TLV11	Absent	Female	75	no	29	38.66666667
Trans_03	TLV11	Absent	Male	75	no	45	60
Trans_03	TLV11	Absent	Female	75	yes	46	61.33333333
Trans_03	TLV11	Absent	Male	75	yes	30	40
Trans_04	TLV13	Absent	Female	75	no	37	49.33333333
Trans_04	TLV13	Absent	Male	75	no	46	61.33333333
Trans_04	TLV13	Absent	Female	75	yes	38	50.66666667
Trans_04	TLV13	Absent	Male	75	yes	29	38.66666667
Trans_04	TLV15	Absent	Female	75	no	38	50.66666667
Trans_04	TLV15	Absent	Male	75	no	40	53.33333333
Trans_04	TLV15	Absent	Female	75	yes	37	49.33333333
Trans_04	TLV15	Absent	Male	75	yes	35	46.66666667
Trans_05	TLV17	Absent	Female	75	no	36	48
Trans_05	TLV17	Absent	Male	75	no	45	60
Trans_05	TLV17	Absent	Female	75	yes	39	52
Trans_05	TLV17	Absent	Male	75	yes	30	40
Trans_05	TLV19	Absent	Female	75	no	59	78.66666667
Trans_05	TLV19	Absent	Male	75	no	59	78.66666667
Trans_05	TLV19	Absent	Female	75	yes	16	21.33333333
Trans_05	TLV19	Absent	Male	75	yes	16	21.33333333
Trans_06	TLV21	Absent	Female	75	no	21	28
Trans_06	TLV21	Absent	Male	75	no	29	38.66666667
Trans_06	TLV21	Absent	Female	75	yes	54	72
Trans_06	TLV21	Absent	Male	75	yes	46	61.33333333
Trans_06	TLV23	Absent	Female	75	no	14	18.66666667
Trans_06	TLV23	Absent	Male	75	no	17	22.66666667
Trans_06	TLV23	Absent	Female	75	yes	61	81.33333333
Trans_06	TLV23	Absent	Male	75	yes	58	77.33333333
Trans_07	TLV25	Absent	Female	75	no	47	62.66666667
Trans_07	TLV25	Absent	Male	75	no	39	52
Trans_07	TLV25	Absent	Female	75	yes	28	37.33333333
Trans_07	TLV25	Absent	Male	75	yes	36	48
Trans_07	TLV27	Absent	Female	75	no	31	41.33333333
Trans_07	TLV27	Absent	Male	75	no	43	57.33333333
Trans_07	TLV27	Absent	Female	75	yes	44	58.66666667
Trans_07	TLV27	Absent	Male	75	yes	32	42.66666667
Trans_08	TLV29	Absent	Female	75	no	23	30.66666667
Trans_08	TLV29	Absent	Male	75	no	26	34.66666667
Trans_08	TLV29	Absent	Female	75	yes	52	69.33333333
Trans_08	TLV29	Absent	Male	75	yes	49	65.33333333
Trans_08	TLV31	Absent	Female	75	no	11	14.66666667
Trans_08	TLV31	Absent	Male	75	no	16	21.33333333
Trans_08	TLV31	Absent	Female	75	yes	64	85.33333333
Trans_08	TLV31	Absent	Male	75	yes	59	78.66666667
Trans_09	TLV33	Absent	Female	75	no	-2	-2.666666667
Trans_09	TLV33	Absent	Male	75	no	8	10.66666667
Trans_09	TLV33	Absent	Female	75	yes	77	102.6666667
Trans_09	TLV33	Absent	Male	75	yes	67	89.33333333
Trans_09	TLV35	Absent	Female	75	no	21	28
Trans_09	TLV35	Absent	Male	75	no	33	44
Trans_09	TLV35	Absent	Female	75	yes	54	72
Trans_09	TLV35	Absent	Male	75	yes	42	56
Trans_01	TPV02	Present	Female	75	no	38	50.66666667
Trans_01	TPV02	Present	Male	75	no	48	64
Trans_01	TPV02	Present	Female	75	yes	37	49.33333333
Trans_01	TPV02	Present	Male	75	yes	27	36
Trans_01	TPV04	Present	Female	75	no	50	66.66666667
Trans_01	TPV04	Present	Male	75	no	54	72
Trans_01	TPV04	Present	Female	75	yes	25	33.33333333
Trans_01	TPV04	Present	Male	75	yes	21	28
Trans_02	TPV06	Present	Female	75	no	54	72
Trans_02	TPV06	Present	Male	75	no	61	81.33333333
Trans_02	TPV06	Present	Female	75	yes	21	28
Trans_02	TPV06	Present	Male	75	yes	14	18.66666667
Trans_02	TPV08	Present	Female	75	no	52	69.33333333
Trans_02	TPV08	Present	Male	75	no	61	81.33333333
Trans_02	TPV08	Present	Female	75	yes	23	30.66666667
Trans_02	TPV08	Present	Male	75	yes	14	18.66666667
Trans_03	TPV10	Present	Female	75	no	73	97.33333333
Trans_03	TPV10	Present	Male	75	no	73	97.33333333
Trans_03	TPV10	Present	Female	75	yes	2	2.666666667
Trans_03	TPV10	Present	Male	75	yes	2	2.666666667
Trans_03	TPV12	Present	Female	75	no	55	73.33333333
Trans_03	TPV12	Present	Male	75	no	54	72
Trans_03	TPV12	Present	Female	75	yes	20	26.66666667
Trans_03	TPV12	Present	Male	75	yes	21	28
Trans_04	TPV14	Present	Female	75	no	75	100
Trans_04	TPV14	Present	Male	75	no	74	98.66666667
Trans_04	TPV14	Present	Female	75	yes	0	0
Trans_04	TPV14	Present	Male	75	yes	1	1.333333333
Trans_04	TPV16	Present	Female	75	no	75	100
Trans_04	TPV16	Present	Male	75	no	75	100
Trans_04	TPV16	Present	Female	75	yes	0	0
Trans_04	TPV16	Present	Male	75	yes	0	0
Trans_05	TPV18	Present	Female	75	no	61	81.33333333
Trans_05	TPV18	Present	Male	75	no	65	86.66666667
Trans_05	TPV18	Present	Female	75	yes	14	18.66666667
Trans_05	TPV18	Present	Male	75	yes	10	13.33333333
Trans_05	TPV20	Present	Female	75	no	61	81.33333333
Trans_05	TPV20	Present	Male	75	no	69	92
Trans_05	TPV20	Present	Female	75	yes	14	18.66666667
Trans_05	TPV20	Present	Male	75	yes	6	8
Trans_06	TPV22	Present	Female	75	no	65	86.66666667
Trans_06	TPV22	Present	Male	75	no	70	93.33333333
Trans_06	TPV22	Present	Female	75	yes	10	13.33333333
Trans_06	TPV22	Present	Male	75	yes	5	6.666666667
Trans_06	TPV24	Present	Female	75	no	66	88
Trans_06	TPV24	Present	Male	75	no	66	88
Trans_06	TPV24	Present	Female	75	yes	9	12
Trans_06	TPV24	Present	Male	75	yes	9	12
Trans_07	TPV26	Present	Female	75	no	69	92
Trans_07	TPV26	Present	Male	75	no	74	98.66666667
Trans_07	TPV26	Present	Female	75	yes	6	8
Trans_07	TPV26	Present	Male	75	yes	1	1.333333333
Trans_07	TPV28	Present	Female	75	no	70	93.33333333
Trans_07	TPV28	Present	Male	75	no	71	94.66666667
Trans_07	TPV28	Present	Female	75	yes	5	6.666666667
Trans_07	TPV28	Present	Male	75	yes	4	5.333333333
Trans_08	TPV30	Present	Female	75	no	27	36
Trans_08	TPV30	Present	Male	75	no	24	32
Trans_08	TPV30	Present	Female	75	yes	48	64
Trans_08	TPV30	Present	Male	75	yes	51	68
Trans_08	TPV32	Present	Female	75	no	26	34.66666667
Trans_08	TPV32	Present	Male	75	no	30	40
Trans_08	TPV32	Present	Female	75	yes	49	65.33333333
Trans_08	TPV32	Present	Male	75	yes	45	60
Trans_09	TPV34	Present	Female	75	no	69	92
Trans_09	TPV34	Present	Male	75	no	69	92
Trans_09	TPV34	Present	Female	75	yes	6	8
Trans_09	TPV34	Present	Male	75	yes	6	8
Trans_09	TPV36	Present	Female	75	no	69	92
Trans_09	TPV36	Present	Male	75	no	69	92
Trans_09	TPV36	Present	Female	75	yes	6	8
Trans_09	TPV36	Present	Male	75	yes	6	8
