# Supplementary material for: Assessment of the ecologically dependent post-zygotic isolation between Anopheles coluzzii and Anopheles gambiae
Source: PLoS One. 2020 Oct 29;15(10):e0240625. doi: 10.1371/journal.pone.0240625 (PMC7595400; doi:10.1371/journal.pone.0240625)
Supplement: S4 Data — (CSV) [file pone.0240625.s004.csv]

Transplantation ID	Cage ID	HybridType	Predator	Sex	Type	Species	Initial	Alive	Frequencies	Mortality
Trans_01	TLV01	Hybrid COL/GAM	Absent	Female	Parent	MM	25	no	10	40
Trans_01	TLV01	Hybrid COL/GAM	Absent	Female	Hybrid	MS	25	no	7	28
Trans_01	TLV01	Hybrid COL/GAM	Absent	Female	Parent	SS	25	no	14	56
Trans_01	TLV01	Hybrid COL/GAM	Absent	Female	Parent	MM	25	yes	15	60
Trans_01	TLV01	Hybrid COL/GAM	Absent	Female	Hybrid	MS	25	yes	18	72
Trans_01	TLV01	Hybrid COL/GAM	Absent	Female	Parent	SS	25	yes	11	44
Trans_01	TLV03	Hybrid GAM/COL	Absent	Female	Parent	MM	25	no	17	68
Trans_01	TLV03	Hybrid GAM/COL	Absent	Female	Parent	SS	25	no	13	52
Trans_01	TLV03	Hybrid GAM/COL	Absent	Female	Hybrid	SM	25	no	15	60
Trans_01	TLV03	Hybrid GAM/COL	Absent	Female	Parent	MM	25	yes	8	32
Trans_01	TLV03	Hybrid GAM/COL	Absent	Female	Parent	SS	25	yes	12	48
Trans_01	TLV03	Hybrid GAM/COL	Absent	Female	Hybrid	SM	25	yes	10	40
Trans_02	TLV05	Hybrid COL/GAM	Absent	Female	Parent	MM	25	no	9	36
Trans_02	TLV05	Hybrid COL/GAM	Absent	Female	Hybrid	MS	25	no	14	56
Trans_02	TLV05	Hybrid COL/GAM	Absent	Female	Parent	SS	25	no	11	44
Trans_02	TLV05	Hybrid COL/GAM	Absent	Female	Parent	MM	25	yes	16	64
Trans_02	TLV05	Hybrid COL/GAM	Absent	Female	Hybrid	MS	25	yes	11	44
Trans_02	TLV05	Hybrid COL/GAM	Absent	Female	Parent	SS	25	yes	14	56
Trans_02	TLV07	Hybrid GAM/COL	Absent	Female	Parent	MM	25	no	17	68
Trans_02	TLV07	Hybrid GAM/COL	Absent	Female	Parent	SS	25	no	14	56
Trans_02	TLV07	Hybrid GAM/COL	Absent	Female	Hybrid	SM	25	no	16	64
Trans_02	TLV07	Hybrid GAM/COL	Absent	Female	Parent	MM	25	yes	8	32
Trans_02	TLV07	Hybrid GAM/COL	Absent	Female	Parent	SS	25	yes	11	44
Trans_02	TLV07	Hybrid GAM/COL	Absent	Female	Hybrid	SM	25	yes	9	36
Trans_03	TLV09	Hybrid COL/GAM	Absent	Female	Parent	MM	25	no	17	68
Trans_03	TLV09	Hybrid COL/GAM	Absent	Female	Hybrid	MS	25	no	18	72
Trans_03	TLV09	Hybrid COL/GAM	Absent	Female	Parent	SS	25	no	11	44
Trans_03	TLV09	Hybrid COL/GAM	Absent	Female	Parent	MM	25	yes	8	32
Trans_03	TLV09	Hybrid COL/GAM	Absent	Female	Hybrid	MS	25	yes	7	28
Trans_03	TLV09	Hybrid COL/GAM	Absent	Female	Parent	SS	25	yes	14	56
Trans_03	TLV11	Hybrid GAM/COL	Absent	Female	Parent	MM	25	no	15	60
Trans_03	TLV11	Hybrid GAM/COL	Absent	Female	Parent	SS	25	no	3	12
Trans_03	TLV11	Hybrid GAM/COL	Absent	Female	Hybrid	SM	25	no	14	56
Trans_03	TLV11	Hybrid GAM/COL	Absent	Female	Parent	MM	25	yes	10	40
Trans_03	TLV11	Hybrid GAM/COL	Absent	Female	Parent	SS	25	yes	22	88
Trans_03	TLV11	Hybrid GAM/COL	Absent	Female	Hybrid	SM	25	yes	11	44
Trans_04	TLV13	Hybrid COL/GAM	Absent	Female	Parent	MM	25	no	14	56
Trans_04	TLV13	Hybrid COL/GAM	Absent	Female	Hybrid	MS	25	no	12	48
Trans_04	TLV13	Hybrid COL/GAM	Absent	Female	Parent	SS	25	no	0	0
Trans_04	TLV13	Hybrid COL/GAM	Absent	Female	Parent	MM	25	yes	11	44
Trans_04	TLV13	Hybrid COL/GAM	Absent	Female	Hybrid	MS	25	yes	13	52
Trans_04	TLV13	Hybrid COL/GAM	Absent	Female	Parent	SS	25	yes	33	132
Trans_04	TLV15	Hybrid GAM/COL	Absent	Female	Parent	MM	25	no	15	60
Trans_04	TLV15	Hybrid GAM/COL	Absent	Female	Parent	SS	25	no	12	48
Trans_04	TLV15	Hybrid GAM/COL	Absent	Female	Hybrid	SM	25	no	12	48
Trans_04	TLV15	Hybrid GAM/COL	Absent	Female	Parent	MM	25	yes	10	40
Trans_04	TLV15	Hybrid GAM/COL	Absent	Female	Parent	SS	25	yes	13	52
Trans_04	TLV15	Hybrid GAM/COL	Absent	Female	Hybrid	SM	25	yes	13	52
Trans_05	TLV17	Hybrid COL/GAM	Absent	Female	Parent	MM	25	no	14	56
Trans_05	TLV17	Hybrid COL/GAM	Absent	Female	Hybrid	MS	25	no	13	52
Trans_05	TLV17	Hybrid COL/GAM	Absent	Female	Parent	SS	25	no	11	44
Trans_05	TLV17	Hybrid COL/GAM	Absent	Female	Parent	MM	25	yes	11	44
Trans_05	TLV17	Hybrid COL/GAM	Absent	Female	Hybrid	MS	25	yes	12	48
Trans_05	TLV17	Hybrid COL/GAM	Absent	Female	Parent	SS	25	yes	14	56
Trans_05	TLV19	Hybrid GAM/COL	Absent	Female	Parent	MM	25	no	22	88
Trans_05	TLV19	Hybrid GAM/COL	Absent	Female	Parent	SS	25	no	18	72
Trans_05	TLV19	Hybrid GAM/COL	Absent	Female	Hybrid	SM	25	no	19	76
Trans_05	TLV19	Hybrid GAM/COL	Absent	Female	Parent	MM	25	yes	3	12
Trans_05	TLV19	Hybrid GAM/COL	Absent	Female	Parent	SS	25	yes	7	28
Trans_05	TLV19	Hybrid GAM/COL	Absent	Female	Hybrid	SM	25	yes	6	24
Trans_06	TLV21	Hybrid COL/GAM	Absent	Female	Parent	MM	25	no	11	44
Trans_06	TLV21	Hybrid COL/GAM	Absent	Female	Hybrid	MS	25	no	5	20
Trans_06	TLV21	Hybrid COL/GAM	Absent	Female	Parent	SS	25	no	7	28
Trans_06	TLV21	Hybrid COL/GAM	Absent	Female	Parent	MM	25	yes	14	56
Trans_06	TLV21	Hybrid COL/GAM	Absent	Female	Hybrid	MS	25	yes	20	80
Trans_06	TLV21	Hybrid COL/GAM	Absent	Female	Parent	SS	25	yes	18	72
Trans_06	TLV23	Hybrid GAM/COL	Absent	Female	Parent	MM	25	no	8	32
Trans_06	TLV23	Hybrid GAM/COL	Absent	Female	Parent	SS	25	no	8	32
Trans_06	TLV23	Hybrid GAM/COL	Absent	Female	Hybrid	SM	25	no	2	8
Trans_06	TLV23	Hybrid GAM/COL	Absent	Female	Parent	MM	25	yes	17	68
Trans_06	TLV23	Hybrid GAM/COL	Absent	Female	Parent	SS	25	yes	17	68
Trans_06	TLV23	Hybrid GAM/COL	Absent	Female	Hybrid	SM	25	yes	23	92
Trans_07	TLV25	Hybrid COL/GAM	Absent	Female	Parent	MM	25	no	15	60
Trans_07	TLV25	Hybrid COL/GAM	Absent	Female	Hybrid	MS	25	no	11	44
Trans_07	TLV25	Hybrid COL/GAM	Absent	Female	Parent	SS	25	no	13	52
Trans_07	TLV25	Hybrid COL/GAM	Absent	Female	Parent	MM	25	yes	10	40
Trans_07	TLV25	Hybrid COL/GAM	Absent	Female	Hybrid	MS	25	yes	14	56
Trans_07	TLV25	Hybrid COL/GAM	Absent	Female	Parent	SS	25	yes	12	48
Trans_07	TLV27	Hybrid GAM/COL	Absent	Female	Parent	MM	25	no	13	52
Trans_07	TLV27	Hybrid GAM/COL	Absent	Female	Parent	SS	25	no	9	36
Trans_07	TLV27	Hybrid GAM/COL	Absent	Female	Hybrid	SM	25	no	9	36
Trans_07	TLV27	Hybrid GAM/COL	Absent	Female	Parent	MM	25	yes	12	48
Trans_07	TLV27	Hybrid GAM/COL	Absent	Female	Parent	SS	25	yes	16	64
Trans_07	TLV27	Hybrid GAM/COL	Absent	Female	Hybrid	SM	25	yes	16	64
Trans_08	TLV29	Hybrid COL/GAM	Absent	Female	Parent	MM	25	no	11	44
Trans_08	TLV29	Hybrid COL/GAM	Absent	Female	Hybrid	MS	25	no	5	20
Trans_08	TLV29	Hybrid COL/GAM	Absent	Female	Parent	SS	25	no	0	0
Trans_08	TLV29	Hybrid COL/GAM	Absent	Female	Parent	MM	25	yes	14	56
Trans_08	TLV29	Hybrid COL/GAM	Absent	Female	Hybrid	MS	25	yes	20	80
Trans_08	TLV29	Hybrid COL/GAM	Absent	Female	Parent	SS	25	yes	29	116
Trans_08	TLV31	Hybrid GAM/COL	Absent	Female	Parent	MM	25	no	16	64
Trans_08	TLV31	Hybrid GAM/COL	Absent	Female	Parent	SS	25	no	0	0
Trans_08	TLV31	Hybrid GAM/COL	Absent	Female	Hybrid	SM	25	no	0	0
Trans_08	TLV31	Hybrid GAM/COL	Absent	Female	Parent	MM	25	yes	9	36
Trans_08	TLV31	Hybrid GAM/COL	Absent	Female	Parent	SS	25	yes	25	100
Trans_08	TLV31	Hybrid GAM/COL	Absent	Female	Hybrid	SM	25	yes	25	100
Trans_09	TLV33	Hybrid COL/GAM	Absent	Female	Parent	MM	25	no	1	4
Trans_09	TLV33	Hybrid COL/GAM	Absent	Female	Hybrid	MS	25	no	20	80
Trans_09	TLV33	Hybrid COL/GAM	Absent	Female	Parent	SS	25	no	4	16
Trans_09	TLV33	Hybrid COL/GAM	Absent	Female	Parent	MM	25	yes	24	96
Trans_09	TLV33	Hybrid COL/GAM	Absent	Female	Hybrid	MS	25	yes	5	20
Trans_09	TLV33	Hybrid COL/GAM	Absent	Female	Parent	SS	25	yes	21	84
Trans_09	TLV35	Hybrid GAM/COL	Absent	Female	Parent	MM	25	no	10	40
Trans_09	TLV35	Hybrid GAM/COL	Absent	Female	Parent	SS	25	no	0	0
Trans_09	TLV35	Hybrid GAM/COL	Absent	Female	Hybrid	SM	25	no	2	8
Trans_09	TLV35	Hybrid GAM/COL	Absent	Female	Parent	MM	25	yes	15	60
Trans_09	TLV35	Hybrid GAM/COL	Absent	Female	Parent	SS	25	yes	27	108
Trans_09	TLV35	Hybrid GAM/COL	Absent	Female	Hybrid	SM	25	yes	23	92
Trans_01	TPV02	Hybrid COL/GAM	Present	Female	Parent	MM	25	no	21	84
Trans_01	TPV02	Hybrid COL/GAM	Present	Female	Hybrid	MS	25	no	12	48
Trans_01	TPV02	Hybrid COL/GAM	Present	Female	Parent	SS	25	no	21	84
Trans_01	TPV02	Hybrid COL/GAM	Present	Female	Parent	MM	25	yes	4	16
Trans_01	TPV02	Hybrid COL/GAM	Present	Female	Hybrid	MS	25	yes	13	52
Trans_01	TPV02	Hybrid COL/GAM	Present	Female	Parent	SS	25	yes	4	16
Trans_01	TPV04	Hybrid GAM/COL	Present	Female	Parent	MM	25	no	9	36
Trans_01	TPV04	Hybrid GAM/COL	Present	Female	Parent	SS	25	no	20	80
Trans_01	TPV04	Hybrid GAM/COL	Present	Female	Hybrid	SM	25	no	16	64
Trans_01	TPV04	Hybrid GAM/COL	Present	Female	Parent	MM	25	yes	16	64
Trans_01	TPV04	Hybrid GAM/COL	Present	Female	Parent	SS	25	yes	5	20
Trans_01	TPV04	Hybrid GAM/COL	Present	Female	Hybrid	SM	25	yes	9	36
Trans_02	TPV06	Hybrid COL/GAM	Present	Female	Parent	MM	25	no	13	52
Trans_02	TPV06	Hybrid COL/GAM	Present	Female	Hybrid	MS	25	no	17	68
Trans_02	TPV06	Hybrid COL/GAM	Present	Female	Parent	SS	25	no	17	68
Trans_02	TPV06	Hybrid COL/GAM	Present	Female	Parent	MM	25	yes	12	48
Trans_02	TPV06	Hybrid COL/GAM	Present	Female	Hybrid	MS	25	yes	8	32
Trans_02	TPV06	Hybrid COL/GAM	Present	Female	Parent	SS	25	yes	8	32
Trans_02	TPV08	Hybrid GAM/COL	Present	Female	Parent	MM	25	no	13	52
Trans_02	TPV08	Hybrid GAM/COL	Present	Female	Parent	SS	25	no	20	80
Trans_02	TPV08	Hybrid GAM/COL	Present	Female	Hybrid	SM	25	no	20	80
Trans_02	TPV08	Hybrid GAM/COL	Present	Female	Parent	MM	25	yes	12	48
Trans_02	TPV08	Hybrid GAM/COL	Present	Female	Parent	SS	25	yes	5	20
Trans_02	TPV08	Hybrid GAM/COL	Present	Female	Hybrid	SM	25	yes	5	20
Trans_03	TPV10	Hybrid COL/GAM	Present	Female	Parent	MM	25	no	25	100
Trans_03	TPV10	Hybrid COL/GAM	Present	Female	Hybrid	MS	25	no	24	96
Trans_03	TPV10	Hybrid COL/GAM	Present	Female	Parent	SS	25	no	24	96
Trans_03	TPV10	Hybrid COL/GAM	Present	Female	Parent	MM	25	yes	0	0
Trans_03	TPV10	Hybrid COL/GAM	Present	Female	Hybrid	MS	25	yes	1	4
Trans_03	TPV10	Hybrid COL/GAM	Present	Female	Parent	SS	25	yes	1	4
Trans_03	TPV12	Hybrid GAM/COL	Present	Female	Parent	MM	25	no	17	68
Trans_03	TPV12	Hybrid GAM/COL	Present	Female	Parent	SS	25	no	21	84
Trans_03	TPV12	Hybrid GAM/COL	Present	Female	Hybrid	SM	25	no	19	76
Trans_03	TPV12	Hybrid GAM/COL	Present	Female	Parent	MM	25	yes	8	32
Trans_03	TPV12	Hybrid GAM/COL	Present	Female	Parent	SS	25	yes	4	16
Trans_03	TPV12	Hybrid GAM/COL	Present	Female	Hybrid	SM	25	yes	6	24
Trans_04	TPV14	Hybrid COL/GAM	Present	Female	Parent	MM	25	no	25	100
Trans_04	TPV14	Hybrid COL/GAM	Present	Female	Hybrid	MS	25	no	25	100
Trans_04	TPV14	Hybrid COL/GAM	Present	Female	Parent	SS	25	no	25	100
Trans_04	TPV14	Hybrid COL/GAM	Present	Female	Parent	MM	25	yes	0	0
Trans_04	TPV14	Hybrid COL/GAM	Present	Female	Hybrid	MS	25	yes	0	0
Trans_04	TPV14	Hybrid COL/GAM	Present	Female	Parent	SS	25	yes	0	0
Trans_04	TPV16	Hybrid GAM/COL	Present	Female	Parent	MM	25	no	25	100
Trans_04	TPV16	Hybrid GAM/COL	Present	Female	Parent	SS	25	no	25	100
Trans_04	TPV16	Hybrid GAM/COL	Present	Female	Hybrid	SM	25	no	25	100
Trans_04	TPV16	Hybrid GAM/COL	Present	Female	Parent	MM	25	yes	0	0
Trans_04	TPV16	Hybrid GAM/COL	Present	Female	Parent	SS	25	yes	0	0
Trans_04	TPV16	Hybrid GAM/COL	Present	Female	Hybrid	SM	25	yes	0	0
Trans_05	TPV18	Hybrid COL/GAM	Present	Female	Parent	MM	25	no	19	76
Trans_05	TPV18	Hybrid COL/GAM	Present	Female	Hybrid	MS	25	no	19	76
Trans_05	TPV18	Hybrid COL/GAM	Present	Female	Parent	SS	25	no	23	92
Trans_05	TPV18	Hybrid COL/GAM	Present	Female	Parent	MM	25	yes	6	24
Trans_05	TPV18	Hybrid COL/GAM	Present	Female	Hybrid	MS	25	yes	6	24
Trans_05	TPV18	Hybrid COL/GAM	Present	Female	Parent	SS	25	yes	2	8
Trans_05	TPV20	Hybrid GAM/COL	Present	Female	Parent	MM	25	no	24	96
Trans_05	TPV20	Hybrid GAM/COL	Present	Female	Parent	SS	25	no	21	84
Trans_05	TPV20	Hybrid GAM/COL	Present	Female	Hybrid	SM	25	no	18	72
Trans_05	TPV20	Hybrid GAM/COL	Present	Female	Parent	MM	25	yes	1	4
Trans_05	TPV20	Hybrid GAM/COL	Present	Female	Parent	SS	25	yes	4	16
Trans_05	TPV20	Hybrid GAM/COL	Present	Female	Hybrid	SM	25	yes	7	28
Trans_06	TPV22	Hybrid COL/GAM	Present	Female	Parent	MM	25	no	19	76
Trans_06	TPV22	Hybrid COL/GAM	Present	Female	Hybrid	MS	25	no	24	96
Trans_06	TPV22	Hybrid COL/GAM	Present	Female	Parent	SS	25	no	22	88
Trans_06	TPV22	Hybrid COL/GAM	Present	Female	Parent	MM	25	yes	6	24
Trans_06	TPV22	Hybrid COL/GAM	Present	Female	Hybrid	MS	25	yes	1	4
Trans_06	TPV22	Hybrid COL/GAM	Present	Female	Parent	SS	25	yes	3	12
Trans_06	TPV24	Hybrid GAM/COL	Present	Female	Parent	MM	25	no	24	96
Trans_06	TPV24	Hybrid GAM/COL	Present	Female	Parent	SS	25	no	24	96
Trans_06	TPV24	Hybrid GAM/COL	Present	Female	Hybrid	SM	25	no	25	100
Trans_06	TPV24	Hybrid GAM/COL	Present	Female	Parent	MM	25	yes	1	4
Trans_06	TPV24	Hybrid GAM/COL	Present	Female	Parent	SS	25	yes	1	4
Trans_06	TPV24	Hybrid GAM/COL	Present	Female	Hybrid	SM	25	yes	0	0
Trans_07	TPV26	Hybrid COL/GAM	Present	Female	Parent	MM	25	no	23	92
Trans_07	TPV26	Hybrid COL/GAM	Present	Female	Hybrid	MS	25	no	21	84
Trans_07	TPV26	Hybrid COL/GAM	Present	Female	Parent	SS	25	no	25	100
Trans_07	TPV26	Hybrid COL/GAM	Present	Female	Parent	MM	25	yes	2	8
Trans_07	TPV26	Hybrid COL/GAM	Present	Female	Hybrid	MS	25	yes	4	16
Trans_07	TPV26	Hybrid COL/GAM	Present	Female	Parent	SS	25	yes	0	0
Trans_07	TPV28	Hybrid GAM/COL	Present	Female	Parent	MM	25	no	23	92
Trans_07	TPV28	Hybrid GAM/COL	Present	Female	Parent	SS	25	no	23	92
Trans_07	TPV28	Hybrid GAM/COL	Present	Female	Hybrid	SM	25	no	24	96
Trans_07	TPV28	Hybrid GAM/COL	Present	Female	Parent	MM	25	yes	2	8
Trans_07	TPV28	Hybrid GAM/COL	Present	Female	Parent	SS	25	yes	2	8
Trans_07	TPV28	Hybrid GAM/COL	Present	Female	Hybrid	SM	25	yes	1	4
Trans_08	TPV30	Hybrid COL/GAM	Present	Female	Parent	MM	25	no	8	32
Trans_08	TPV30	Hybrid COL/GAM	Present	Female	Hybrid	MS	25	no	12	48
Trans_08	TPV30	Hybrid COL/GAM	Present	Female	Parent	SS	25	no	17	68
Trans_08	TPV30	Hybrid COL/GAM	Present	Female	Parent	MM	25	yes	17	68
Trans_08	TPV30	Hybrid COL/GAM	Present	Female	Hybrid	MS	25	yes	13	52
Trans_08	TPV30	Hybrid COL/GAM	Present	Female	Parent	SS	25	yes	8	32
Trans_08	TPV32	Hybrid GAM/COL	Present	Female	Parent	MM	25	no	4	16
Trans_08	TPV32	Hybrid GAM/COL	Present	Female	Parent	SS	25	no	11	44
Trans_08	TPV32	Hybrid GAM/COL	Present	Female	Hybrid	SM	25	no	0	0
Trans_08	TPV32	Hybrid GAM/COL	Present	Female	Parent	MM	25	yes	21	84
Trans_08	TPV32	Hybrid GAM/COL	Present	Female	Parent	SS	25	yes	14	56
Trans_08	TPV32	Hybrid GAM/COL	Present	Female	Hybrid	SM	25	yes	28	112
Trans_09	TPV34	Hybrid COL/GAM	Present	Female	Parent	MM	25	no	23	92
Trans_09	TPV34	Hybrid COL/GAM	Present	Female	Hybrid	MS	25	no	23	92
Trans_09	TPV34	Hybrid COL/GAM	Present	Female	Parent	SS	25	no	23	92
Trans_09	TPV34	Hybrid COL/GAM	Present	Female	Parent	MM	25	yes	2	8
Trans_09	TPV34	Hybrid COL/GAM	Present	Female	Hybrid	MS	25	yes	2	8
Trans_09	TPV34	Hybrid COL/GAM	Present	Female	Parent	SS	25	yes	2	8
Trans_09	TPV36	Hybrid GAM/COL	Present	Female	Parent	MM	25	no	23	92
Trans_09	TPV36	Hybrid GAM/COL	Present	Female	Parent	SS	25	no	23	92
Trans_09	TPV36	Hybrid GAM/COL	Present	Female	Hybrid	SM	25	no	23	92
Trans_09	TPV36	Hybrid GAM/COL	Present	Female	Parent	MM	25	yes	2	8
Trans_09	TPV36	Hybrid GAM/COL	Present	Female	Parent	SS	25	yes	2	8
Trans_09	TPV36	Hybrid GAM/COL	Present	Female	Hybrid	SM	25	yes	2	8
