# Supplementary material for: Assessment of the ecologically dependent post-zygotic isolation between Anopheles coluzzii and Anopheles gambiae
Source: PLoS One. 2020 Oct 29;15(10):e0240625. doi: 10.1371/journal.pone.0240625 (PMC7595400; doi:10.1371/journal.pone.0240625)
Supplement: S5 Data — (CSV) [file pone.0240625.s005.csv]

Wing_Number	ID_Number	CageID	Date	Transplantation	HybridType	Predator	Type	Species	Wing	Measure
STLV01_017	T_098	TLV_01	7/25/12	Trans_01	HMS	Absent	Parent	MM	Wing Length	2.950147059
STLV05_033	T_154	TLV_05	7/30/12	Trans_02	HMS	Absent	Parent	MM	Wing Length	2.889705882
STLV13_020	T_449	TLV_13	8/24/12	Trans_04	HMS	Absent	Parent	MM	Wing Length	3.221519608
STLV13_024	T_457	TLV_13	8/24/12	Trans_04	HMS	Absent	Parent	MM	Wing Length	3.350490196
STLV13_026	T_464	TLV_13	8/24/12	Trans_04	HMS	Absent	Parent	MM	Wing Length	3.161470588
STLV13_028	T_466	TLV_13	8/24/12	Trans_04	HMS	Absent	Parent	MM	Wing Length	3.252352941
STLV13_030	T_467	TLV_13	8/24/12	Trans_04	HMS	Absent	Parent	MM	Wing Length	3.251176471
STLV17_015	T_392	TLV_17	8/24/12	Trans_05	HMS	Absent	Parent	MM	Wing Length	3.305539216
STLV17_017	T_395	TLV_17	8/24/12	Trans_05	HMS	Absent	Parent	MM	Wing Length	3.287401961
STLV17_019	T_396	TLV_17	8/24/12	Trans_05	HMS	Absent	Parent	MM	Wing Length	3.440294118
STLV21_036	T_556	TLV_21	8/29/12	Trans_06	HMS	Absent	Parent	MM	Wing Length	2.690637255
STLV21_038	T_560	TLV_21	8/29/12	Trans_06	HMS	Absent	Parent	MM	Wing Length	2.932843137
STLV21_040	T_552	TLV_21	8/29/12	Trans_06	HMS	Absent	Parent	MM	Wing Length	2.957647059
STLV21_042	T_555	TLV_21	8/29/12	Trans_06	HMS	Absent	Parent	MM	Wing Length	2.972254902
STLV21_044	T_549	TLV_21	8/29/12	Trans_06	HMS	Absent	Parent	MM	Wing Length	2.851372549
STLV21_046	T_551	TLV_21	8/29/12	Trans_06	HMS	Absent	Parent	MM	Wing Length	2.990245098
STLV21_050	T_548	TLV_21	8/29/12	Trans_06	HMS	Absent	Parent	MM	Wing Length	2.976029412
STLV01_022	T_099	TLV_01	7/25/12	Trans_01	HMS	Absent	Hybrid	MS	Wing Length	2.910098039
STLV05_025	T_162	TLV_05	7/30/12	Trans_02	HMS	Absent	Hybrid	MS	Wing Length	2.995686275
STLV13_040	T_437	TLV_13	8/24/12	Trans_04	HMS	Absent	Hybrid	MS	Wing Length	3.196715686
STLV13_043	T_442	TLV_13	8/24/12	Trans_04	HMS	Absent	Hybrid	MS	Wing Length	3.094803922
STLV13_046	T_447	TLV_13	8/24/12	Trans_04	HMS	Absent	Hybrid	MS	Wing Length	3.361666667
STLV13_050	T_459	TLV_13	8/24/12	Trans_04	HMS	Absent	Hybrid	MS	Wing Length	3.154803922
STLV13_052	T_492	TLV_13	8/24/12	Trans_04	HMS	Absent	Hybrid	MS	Wing Length	3.134705882
STLV17_036	T_400	TLV_17	8/24/12	Trans_05	HMS	Absent	Hybrid	MS	Wing Length	3.319754902
STLV17_040	T_390	TLV_17	8/24/12	Trans_05	HMS	Absent	Hybrid	MS	Wing Length	3.168529412
STLV17_044	T_514	TLV_17	8/24/12	Trans_05	HMS	Absent	Hybrid	MS	Wing Length	3.015098039
STLV21_008	T_550	TLV_21	8/29/12	Trans_06	HMS	Absent	Hybrid	MS	Wing Length	3.299313725
STLV21_010	T_553	TLV_21	8/29/12	Trans_06	HMS	Absent	Hybrid	MS	Wing Length	2.885147059
STLV21_016	T_570	TLV_21	8/29/12	Trans_06	HMS	Absent	Hybrid	MS	Wing Length	2.852401961
STLV21_052	T_565	TLV_21	8/29/12	Trans_06	HMS	Absent	Hybrid	MS	Wing Length	3.077058824
STLV21_054	T_566	TLV_21	8/29/12	Trans_06	HMS	Absent	Hybrid	MS	Wing Length	2.80627451
STLV21_056	T_558	TLV_21	8/29/12	Trans_06	HMS	Absent	Hybrid	MS	Wing Length	2.890784314
STLV21_058	T_564	TLV_21	8/29/12	Trans_06	HMS	Absent	Hybrid	MS	Wing Length	2.94877451
STLV01_003	T_091	TLV_01	7/25/12	Trans_01	HMS	Absent	Parent	SS	Wing Length	2.719166667
STLV05_021	T_157	TLV_05	7/30/12	Trans_02	HMS	Absent	Parent	SS	Wing Length	3.093921569
STLV13_001	T_452	TLV_13	8/24/12	Trans_04	HMS	Absent	Parent	SS	Wing Length	3.371078431
STLV13_005	T_456	TLV_13	8/24/12	Trans_04	HMS	Absent	Parent	SS	Wing Length	3.244607843
STLV13_007	T_458	TLV_13	8/24/12	Trans_04	HMS	Absent	Parent	SS	Wing Length	3.105098039
STLV13_009	T_461	TLV_13	8/24/12	Trans_04	HMS	Absent	Parent	SS	Wing Length	3.245490196
STLV13_013	T_439	TLV_13	8/24/12	Trans_04	HMS	Absent	Parent	SS	Wing Length	3.173235294
STLV17_009	T_385	TLV_17	8/24/12	Trans_05	HMS	Absent	Parent	SS	Wing Length	3.416078431
STLV17_023	T_529	TLV_17	8/24/12	Trans_05	HMS	Absent	Parent	SS	Wing Length	3.573872549
STLV17_034	T_388	TLV_17	8/24/12	Trans_05	HMS	Absent	Parent	SS	Wing Length	3.430882353
STLV21_002	T_567	TLV_21	8/29/12	Trans_06	HMS	Absent	Parent	SS	Wing Length	2.834411765
STLV21_004	T_568	TLV_21	8/29/12	Trans_06	HMS	Absent	Parent	SS	Wing Length	2.973284314
STLV21_006	T_571	TLV_21	8/29/12	Trans_06	HMS	Absent	Parent	SS	Wing Length	2.699460784
STLV21_024	T_559	TLV_21	8/29/12	Trans_06	HMS	Absent	Parent	SS	Wing Length	3.037205882
STLV21_026	T_562	TLV_21	8/29/12	Trans_06	HMS	Absent	Parent	SS	Wing Length	2.873382353
STLV21_032	T_554	TLV_21	8/29/12	Trans_06	HMS	Absent	Parent	SS	Wing Length	3.027696078
STLV21_034	T_557	TLV_21	8/29/12	Trans_06	HMS	Absent	Parent	SS	Wing Length	2.945735294
STLV03_005	T_138	TLV_03	7/25/12	Trans_01	HSM	Absent	Parent	MM	Wing Length	2.700588235
STLV03_007	T_143	TLV_03	7/25/12	Trans_01	HSM	Absent	Parent	MM	Wing Length	2.797696078
STLV15_009	T_368	TLV_15	8/24/12	Trans_04	HSM	Absent	Parent	MM	Wing Length	3.048039216
STLV23_001	T_591	TLV_23	8/29/12	Trans_06	HSM	Absent	Parent	MM	Wing Length	2.853382353
STLV23_003	T_593	TLV_23	8/29/12	Trans_06	HSM	Absent	Parent	MM	Wing Length	3.073137255
STLV23_009	T_583	TLV_23	8/29/12	Trans_06	HSM	Absent	Parent	MM	Wing Length	2.911862745
STLV23_011	T_585	TLV_23	8/29/12	Trans_06	HSM	Absent	Parent	MM	Wing Length	3.113823529
STLV27_027	T_704	TLV_27	9/13/12	Trans_07	HSM	Absent	Parent	MM	Wing Length	2.811078431
STLV31_012	T_759	TLV_31	9/13/12	Trans_08	HSM	Absent	Parent	MM	Wing Length	2.818088235
STLV31_014	T_762	TLV_31	9/13/12	Trans_08	HSM	Absent	Parent	MM	Wing Length	2.55877451
STLV03_022	T_110	TLV_03	7/25/12	Trans_01	HSM	Absent	Hybrid	SM	Wing Length	2.588970588
STLV03_024	T_117	TLV_03	7/25/12	Trans_01	HSM	Absent	Hybrid	SM	Wing Length	2.559460784
STLV15_017	T_373	TLV_15	8/24/12	Trans_04	HSM	Absent	Hybrid	SM	Wing Length	3.30504902
STLV23_013	T_618	TLV_23	8/29/12	Trans_06	HSM	Absent	Hybrid	SM	Wing Length	2.905343137
STLV23_015	T_621	TLV_23	8/29/12	Trans_06	HSM	Absent	Hybrid	SM	Wing Length	2.810588235
STLV23_017	T_623	TLV_23	8/29/12	Trans_06	HSM	Absent	Hybrid	SM	Wing Length	2.820784314
STLV23_029	T_630	TLV_23	8/29/12	Trans_06	HSM	Absent	Hybrid	SM	Wing Length	2.929460784
STLV27_012	T_706	TLV_27	9/13/12	Trans_07	HSM	Absent	Hybrid	SM	Wing Length	2.71122549
STLV31_026	T_878	TLV_31	9/13/12	Trans_08	HSM	Absent	Hybrid	SM	Wing Length	2.890588235
STLV31_030	T_774	TLV_31	9/13/12	Trans_08	HSM	Absent	Hybrid	SM	Wing Length	3.023431373
STLV03_014	T_139	TLV_03	7/25/12	Trans_01	HSM	Absent	Parent	SS	Wing Length	2.926911765
STLV03_016	T_140	TLV_03	7/25/12	Trans_01	HSM	Absent	Parent	SS	Wing Length	2.839166667
STLV15_001	T_365	TLV_15	8/24/12	Trans_04	HSM	Absent	Parent	SS	Wing Length	2.846813725
STLV23_005	T_615	TLV_23	8/29/12	Trans_06	HSM	Absent	Parent	SS	Wing Length	3.002794118
STLV23_007	T_624	TLV_23	8/29/12	Trans_06	HSM	Absent	Parent	SS	Wing Length	3.085147059
STLV23_025	T_629	TLV_23	8/29/12	Trans_06	HSM	Absent	Parent	SS	Wing Length	2.892745098
STLV23_027	T_633	TLV_23	8/29/12	Trans_06	HSM	Absent	Parent	SS	Wing Length	2.884754902
STLV27_009	T_710	TLV_27	9/13/12	Trans_07	HSM	Absent	Parent	SS	Wing Length	2.917696078
STLV31_001	T_764	TLV_31	9/13/12	Trans_08	HSM	Absent	Parent	SS	Wing Length	2.469264706
STLV31_003	T_765	TLV_31	9/13/12	Trans_08	HSM	Absent	Parent	SS	Wing Length	2.642352941
STPV06_009	T_226	TPV_06	7/30/12	Trans_02	HMS	Present	Parent	MM	Wing Length	3.200980392
STPV18_009	T_407	TPV_18	8/24/12	Trans_05	HMS	Present	Parent	MM	Wing Length	3.249264706
STPV22_005	T_574	TPV_22	8/29/12	Trans_06	HMS	Present	Parent	MM	Wing Length	2.873627451
STPV30_017	T_758	TPV_30	9/13/12	Trans_08	HMS	Present	Parent	MM	Wing Length	2.800735294
STPV30_021	T_736	TPV_30	9/13/12	Trans_08	HMS	Present	Parent	MM	Wing Length	2.793676471
STPV30_023	T_740	TPV_30	9/13/12	Trans_08	HMS	Present	Parent	MM	Wing Length	2.892303922
STPV30_033	T_748	TPV_30	9/13/12	Trans_08	HMS	Present	Parent	MM	Wing Length	2.758431373
STPV30_035	T_757	TPV_30	9/13/12	Trans_08	HMS	Present	Parent	MM	Wing Length	2.806519608
STPV38_005	T_1163	TPV_38	9/21/12	Trans_10	HMS	Present	Parent	MM	Wing Length	2.969411765
STPV38_021	T_1168	TPV_38	9/21/12	Trans_10	HMS	Present	Parent	MM	Wing Length	2.93877451
STPV38_023	T_1211	TPV_38	9/21/12	Trans_10	HMS	Present	Parent	MM	Wing Length	2.951029412
STPV06_001	T_229	TPV_06	7/30/12	Trans_02	HMS	Present	Hybrid	MS	Wing Length	3.169411765
STPV18_001	T_405	TPV_18	8/24/12	Trans_05	HMS	Present	Hybrid	MS	Wing Length	3.178284314
STPV22_001	T_573	TPV_22	8/29/12	Trans_06	HMS	Present	Hybrid	MS	Wing Length	2.713088235
STPV30_013	T_753	TPV_30	9/13/12	Trans_08	HMS	Present	Hybrid	MS	Wing Length	2.799852941
STPV30_025	T_745	TPV_30	9/13/12	Trans_08	HMS	Present	Hybrid	MS	Wing Length	2.940980392
STPV30_027	T_749	TPV_30	9/13/12	Trans_08	HMS	Present	Hybrid	MS	Wing Length	2.872941176
STPV30_029	T_750	TPV_30	9/13/12	Trans_08	HMS	Present	Hybrid	MS	Wing Length	2.921960784
STPV30_031	T_752	TPV_30	9/13/12	Trans_08	HMS	Present	Hybrid	MS	Wing Length	2.826813725
STPV38_003	T_1170	TPV_38	9/21/12	Trans_10	HMS	Present	Hybrid	MS	Wing Length	2.880637255
STPV38_019	T_1166	TPV_38	9/21/12	Trans_10	HMS	Present	Hybrid	MS	Wing Length	2.884607843
STPV38_029	T_1214	TPV_38	9/21/12	Trans_10	HMS	Present	Hybrid	MS	Wing Length	3.031960784
STPV06_005	T_227	TPV_06	7/30/12	Trans_02	HMS	Present	Parent	SS	Wing Length	3.386715686
STPV18_005	T_406	TPV_18	8/24/12	Trans_05	HMS	Present	Parent	SS	Wing Length	3.343823529
STPV22_003	T_575	TPV_22	8/29/12	Trans_06	HMS	Present	Parent	SS	Wing Length	2.866176471
STPV30_001	T_744	TPV_30	9/13/12	Trans_08	HMS	Present	Parent	SS	Wing Length	3.029803922
STPV30_005	T_737	TPV_30	9/13/12	Trans_08	HMS	Present	Parent	SS	Wing Length	2.794803922
STPV30_007	T_739	TPV_30	9/13/12	Trans_08	HMS	Present	Parent	SS	Wing Length	3.048921569
STPV30_009	T_741	TPV_30	9/13/12	Trans_08	HMS	Present	Parent	SS	Wing Length	2.876960784
STPV30_011	T_743	TPV_30	9/13/12	Trans_08	HMS	Present	Parent	SS	Wing Length	3.07495098
STPV38_009	T_1210	TPV_38	9/21/12	Trans_10	HMS	Present	Parent	SS	Wing Length	2.965196078
STPV38_013	T_1161	TPV_38	9/21/12	Trans_10	HMS	Present	Parent	SS	Wing Length	2.886617647
STPV38_025	T_1158	TPV_38	9/21/12	Trans_10	HMS	Present	Parent	SS	Wing Length	2.96504902
STPV32_001	T_778	TPV_32	9/13/12	Trans_08	HSM	Present	Parent	MM	Wing Length	3.104215686
STPV32_005	T_781	TPV_32	9/13/12	Trans_08	HSM	Present	Parent	MM	Wing Length	3.114019608
STPV32_012	T_800	TPV_32	9/13/12	Trans_08	HSM	Present	Parent	MM	Wing Length	2.73627451
STPV32_014	T_803	TPV_32	9/13/12	Trans_08	HSM	Present	Parent	MM	Wing Length	2.860147059
STPV32_020	T_820	TPV_32	9/13/12	Trans_08	HSM	Present	Parent	MM	Wing Length	3.083284314
STPV32_024	T_810	TPV_32	9/13/12	Trans_08	HSM	Present	Parent	MM	Wing Length	2.995539216
STPV32_026	T_817	TPV_32	9/13/12	Trans_08	HSM	Present	Parent	MM	Wing Length	3.050490196
STPV32_016	T_782	TPV_32	9/13/12	Trans_08	HSM	Present	Hybrid	SM	Wing Length	2.9175
STPV32_018	T_784	TPV_32	9/13/12	Trans_08	HSM	Present	Hybrid	SM	Wing Length	3.080441176
STPV32_022	T_779	TPV_32	9/13/12	Trans_08	HSM	Present	Hybrid	SM	Wing Length	3.179754902
STPV32_028	T_788	TPV_32	9/13/12	Trans_08	HSM	Present	Hybrid	SM	Wing Length	3.16745098
STPV32_030	T_789	TPV_32	9/13/12	Trans_08	HSM	Present	Hybrid	SM	Wing Length	3.321519608
STPV32_032	T_790	TPV_32	9/13/12	Trans_08	HSM	Present	Hybrid	SM	Wing Length	3.283970588
STPV32_034	T_805	TPV_32	9/13/12	Trans_08	HSM	Present	Hybrid	SM	Wing Length	3.137107843
STPV32_045	T_791	TPV_32	9/13/12	Trans_08	HSM	Present	Parent	SS	Wing Length	3.120147059
STPV32_047	T_783	TPV_32	9/13/12	Trans_08	HSM	Present	Parent	SS	Wing Length	3.175
STPV32_049	T_785	TPV_32	9/13/12	Trans_08	HSM	Present	Parent	SS	Wing Length	3.084656863
STPV32_053	T_795	TPV_32	9/13/12	Trans_08	HSM	Present	Parent	SS	Wing Length	2.919068627
STPV32_055	T_801	TPV_32	9/13/12	Trans_08	HSM	Present	Parent	SS	Wing Length	3.194460784
STPV32_057	T_802	TPV_32	9/13/12	Trans_08	HSM	Present	Parent	SS	Wing Length	3.169509804
STPV32_059	T_798	TPV_32	9/13/12	Trans_08	HSM	Present	Parent	SS	Wing Length	3.034117647
